# Supplementary material for: Defining metrics for whole-genome sequence analysis of MRSA in clinical practice
Source: Microb Genom. 2020 Mar 31;6(4):e000354. doi: 10.1099/mgen.0.000354 (PMC7276698; doi:10.1099/mgen.0.000354)
Supplement: Supplementary material 2 [file mgen-6-354-s002.xlsx]

## Sheet: Supplementary Table 1
Control type	Isolate ID	ST	Top match kraken	Percentage match for top kraken match	Second match kraken	Percentage match for second kraken match	mec gene identified as present	Length of mec gene assembled	Percentage match to reference mec gene	Depth of coverage of mec gene	Average depth of coverage across the mapping reference	Standard deviation of depth of coverage across the mapping reference	Number of heterozygous SNPs >50bp apart	Proportion of the reference genome covered at ≥20x depth
Negative control	EC0200718	ND	Escherichia coli	56.26	Staphylococcus aureus	0.02	None	None	None	None	0.0448461	0.778949	0	0
	ECO010618	ND	Escherichia coli	54.93	Staphylococcus aureus	0.01	None	None	None	None	0.0815929	1.2595	0	0
	ECO011018	ND	Escherichia coli	55.67	Staphylococcus aureus	0.02	None	None	None	None	0.0626424	0.981927	0	0
	ECO020518	ND	Escherichia coli	54.49	Burkholderia dolosa	0.01	None	None	None	None	0.0690579	1.29725	0	0
	ECO030518	ND	Escherichia coli	55.15	Staphylococcus aureus	0.08	None	None	None	None	0.0936508	0.90152	0	0
	ECO040718	ND	Escherichia coli	55.35	Escherichia albertii/Staphylococcus aureus	0.01	None	None	None	None	0.0963728	1.21209	0	0
	ECO040918	ND	Escherichia coli	55.82	n/a	0	None	None	None	None	0.0600696	1.24281	0	0
	ECO050618	ND	Escherichia coli	56.63	Staphylococcus aureus	0.02	None	None	None	None	0.0755754	0.861256	0	0
	ECO051018	ND	Escherichia coli	56.73	n/a	0	None	None	None	None	0.0231326	0.392129	0	0
	ECO051118	ND	Escherichia coli	55.22	Xanthomonas fuscans	0.02	None	None	None	None	0.0399647	0.70055	0	0
	ECO070918	ND	Escherichia coli	56.14	Staphylococcus aureus	0.01	None	None	None	None	0.0473482	1.06597	0	0
	ECO080618	ND	Escherichia coli	55.72	Staphylococcus aureus	0.04	None	None	None	None	0.0612798	0.810287	0	0
	ECO090718	ND	Escherichia coli	54.63	Staphylococcus aureus	0.17	None	None	None	None	0.229788	1.57926	0	0
	ECO100918	ND	Escherichia coli	56.93	Staphylococcus aureus/Escherichia albertii	0.01	None	None	None	None	0.0333978	0.447719	0	0
	ECO110518	ND	Escherichia coli	55.85	Staphylococcus aureus	0.02	None	None	None	None	0.0854614	1.13713	0	0
	ECO110618	ND	Escherichia coli	55.23	Staphylococcus aureus	0.01	None	None	None	None	0.0651325	1.16866	0	0
	ECO110718	ND	Escherichia coli	55.61	Staphylococcus aureus	0.17	None	None	None	None	0.209309	1.51477	0	0
	ECO120618	ND	Escherichia coli	55.56	n/a	0	None	None	None	None	0.0613016	1.04214	0	0
	ECO121118	ND	Escherichia coli	54.43	Escherichia fergusonii/Citrobcter amalonaticus/Salmonella enterica/Shigella flexnei/Staphylococcus aureus	0.01	None	None	None	None	0.0462303	0.986379	0	0
	ECO130618	ND	Escherichia coli	53.61	Escherichia albertii	0.01	None	None	None	None	0.0996502	2.27038	0	0
	ECO130718	ND	Escherichia coli	55.85	Staphylococcus aureus	0.16	None	None	None	None	0.169053	1.42257	0	0
	ECO130918	ND	Escherichia coli	55.7	Staphylococcus aureus	0.02	None	None	None	None	0.00924967	0.192816	0	0
	ECO140618	ND	Escherichia coli	53.06	Escherichia albertii/Burkholderia dlosa	0.01	None	None	None	None	0.115104	2.23424	0	0
	ECO140918	ND	Escherichia coli	52.61	Escherichia albertii/Burkholderia dolosa/Sulfolbus acidocaldarius		None	None	None	None	0.0836544	1.23888	0	0
	ECO151018	ND	Escherichia coli	55.51	Escherichia albertii	0.02	None	None	None	None	0.0575249	0.939319	0	0
	ECO151118	ND	Escherichia coli	55.97	n/a	0	None	None	None	None	0.0625494	1.30671	0	0
	ECO170418	ND	Escherichia coli	54.84	Staphylococcus aureus	0.01	None	None	None	None	0.0684735	1.16202	0	0
	ECO180418	ND	Escherichia coli	50.7	Escherichia albertii	0.01	None	None	None	None	0.0710016	0.925124	0	0
	ECO181018	ND	Escherichia coli	55.17	Echerichia albertii/Xanthomonas fuscans/Staphylococcus aureus	0.01	None	None	None	None	0.0537147	1.11504	0	0
	ECO190418	ND	Escherichia coli	55.54	Staphylococcus aureus	0.01	None	None	None	None	0.0551772	0.729331	0	0
	ECO191118	ND	Escherichia coli	56.67	n/a	0	None	None	None	None	0.040601	0.667204	0	0
	ECO200418	ND	Escherichia coli	56.19	Staphylococcus aureus	0.01	None	None	None	None	0.0543466	0.980825	0	0
	ECO200618	ND	Escherichia coli	55.29	n/a	0	None	None	None	None	0.0757573	1.3706	0	0
	ECO200918	ND	Escherichia coli	55.07	n/a	0	None	None	None	None	0.0394153	0.78311	0	0
	ECO220618	ND	Escherichia coli	55.45	n/a	0	None	None	None	None	0.0544701	0.966368	0	0
	ECO230718	ND	Escherichia coli	53.76	Staphylococcus aureus	0.04	None	None	None	None	0.143159	1.77354	0	0
	ECO260718	ND	Escherichia coli	56.39	Burkholderia dolosa	0.01	None	None	None	None	0.055675	1.11831	0	0
	ECO260918	ND	Escherichia coli	55.6	Staphylococcus aureus	0.04	None	None	None	None	0.0220731	0.454458	0	0
	ECO261118	ND	Escherichia coli	53.86	Salmonella enterica	0.02	None	None	None	None	0.0744138	1.40241	0	0
	ECO270618	ND	Escherichia coli	54.77	Staphylococcus aureus	0.02	None	None	None	None	0.079331	1.3301	0	0
	ECO280618	ND	Escherichia coli	53.57	Staphylococcus aureus	0.01	None	None	None	None	0.0708514	1.07629	0	0
	ECO290818	ND	Escherichia coli	56	n/a	0	None	None	None	None	0.0486759	0.834399	0	0
	ECO300718	ND	Escherichia coli	55.95	Staphylococcus aureus	0.01	None	None	None	None	0.049659	0.86719	0	0
	ECO310818	ND	Escherichia coli	55.98	Staphylococcus aureus	0.02	None	None	None	None	0.0585615	0.778123	0	0
	ECO311018rpt1	ND	Escherichia coli	56.84	Staphylococcus aureus/Burkholderia dolosa	0.01	None	None	None	None	0.0434857	0.631049	0	0
Positive control	SAU010618	22	Staphylococcus aureus	88.83	n/a	0	mecA_MRSA252	2007	99.95	51.1	65.9213	17.3509	0	0.98
	SAU011018	22	Staphylococcus aureus	89.08	n/a	0	mecA_MRSA252	2007	99.95	46.5	56.8387	15.8286	0	0.98
	SAU020518	22	Staphylococcus aureus	88.43	Burkholderia dolosa	0.01	mecA_MRSA252	2007	99.95	64.5	78.0335	18.415	0	0.98
	SAU030518	22	Staphylococcus aureus	88.93	Burkholderia dolosa	0.01	mecA_MRSA252	2007	99.95	49.5	58.8997	14.8488	1	0.98
	SAU040718	22	Staphylococcus aureus	88.69	n/a	0	mecA_MRSA252	2007	99.95	62.9	74.6182	18.4863	0	0.98
	SAU040918	22	Staphylococcus aureus	89.62	n/a	0	mecA_MRSA252	2007	99.95	41.1	47.2789	12.7648	1	0.97
	SAU050618	22	Staphylococcus aureus	89.23	n/a	0	mecA_MRSA252	2007	99.95	62.5	72.2417	17.982	0	0.98
	SAU051018	22	Staphylococcus aureus	89.61	n/a	0	mecA_MRSA252	2007	99.95	34.9	38.4283	10.987	1	0.96
	SAU051118	22	Staphylococcus aureus	89.75	n/a	0	mecA_MRSA252	2007	99.95	33.5	39.917	11.3658	0	0.97
	SAU070918	22	Staphylococcus aureus	89.67	n/a	0	mecA_MRSA252	2007	99.95	36.8	47.7382	13.2233	1	0.97
	SAU080618	22	Staphylococcus aureus	89.6	n/a	0	mecA_MRSA252	2007	99.95	37.3	47.15	12.6678	1	0.97
	SAU090718	22	Staphylococcus aureus	88.47	Staphylococcus argenteus	0.01	mecA_MRSA252	2007	99.95	71.6	76.1635	18.8233	1	0.98
	SAU100918	22	Staphylococcus aureus	89.65	n/a	0	mecA_MRSA252	2007	99.95	33.5	42.1793	11.7557	1	0.97
	SAU110518	22	Staphylococcus aureus	89.23	n/a	0	mecA_MRSA252	2007	99.95	71.2	76.2829	18.501	0	0.98
	SAU110618	22	Staphylococcus aureus	89.48	n/a	0	mecA_MRSA252	2007	99.95	62.3	70.868	19.5065	0	0.98
	SAU110718	22	Staphylococcus aureus	89.4	n/a	0	mecA_MRSA252	2007	99.95	69	73.5039	18.7633	1	0.98
	SAU120618	22	Staphylococcus aureus	89.5	n/a	0	mecA_MRSA252	2007	99.95	57	65.87	17.3305	0	0.98
	SAU121118	22	Staphylococcus aureus	89.55	n/a	0	mecA_MRSA252	2007	99.95	50.4	62.1192	15.8914	1	0.98
	SAU130618	ND	Staphylococcus aureus	31.58	n/a	0	ref_name	ref_base_assembled	pc_ident	ctg_cov	0.00056895	0.0239719	0	0
	SAU130718	22	Staphylococcus aureus	89.56	n/a	0	mecA_MRSA252	2007	99.95	54	66.918	17.8474	1	0.98
	SAU130918	22	Staphylococcus aureus	89.14	Burkholderia dolosa	0.01	mecA_MRSA252	2007	99.95	49.1	57.7024	14.7054	1	0.98
	SAU140618	22	Staphylococcus aureus	87.55	Burkholderia dolosa	0.01	mecA_MRSA252	2007	99.95	81.5	84.8376	19.0489	2	0.98
	SAU140918	22	Staphylococcus aureus	86.95	Burkholderia dolosa	0.01	mecA_MRSA252	2007	99.95	79.4	88.6324	21.1914	1	0.98
	SAU151018	22	Staphylococcus aureus	88.87	n/a	0	mecA_MRSA252	2007	99.95	54.6	60.2947	16.0936	0	0.98
	SAU151118	22	Staphylococcus aureus	89.74	n/a	0	mecA_MRSA252	2007	99.95	57	70.9554	16.7259	1	0.98
	SAU170418	22	Staphylococcus aureus	89.27	n/a	0	mecA_MRSA252	2007	99.95	59.2	74.4147	17.153	0	0.98
	SAU180418	22	Staphylococcus aureus	85.41	Staphylococcus argenteus	0.01	mecA_MRSA252	2007	99.95	74.1	81.8116	21.0745	1	0.98
	SAU181018	22	Staphylococcus aureus	89.36	n/a	0	mecA_MRSA252	2007	99.95	55.6	58.0198	15.7289	1	0.98
	SAU190418	22	Staphylococcus aureus	88.02	n/a	0	mecA_MRSA252	2007	99.95	71.4	79.6656	19.7822	0	0.98
	SAU191118	22	Staphylococcus aureus	89.41	n/a	0	mecA_MRSA252	2007	99.95	34.2	42.0738	12.2352	0	0.97
	SAU200418	22	Staphylococcus aureus	89.28	Burkholderia dolosa	0.01	mecA_MRSA252	2007	99.95	49.3	61.3259	15.4092	0	0.98
	SAU200618	22	Staphylococcus aureus	88.89	n/a	0	mecA_MRSA252	2007	99.95	71.7	74.9945	18.7582	0	0.98
	SAU200718	22	Staphylococcus aureus	89.81	n/a	0	mecA_MRSA252	2007	99.95	34.8	38.8237	11.0686	1	0.96
	SAU200918	22	Staphylococcus aureus	89.36	n/a	0	mecA_MRSA252	2007	99.95	38.8	46.285	12.5827	1	0.97
	SAU220618	22	Staphylococcus aureus	88.86	Burkholderia dolosa	0.01	mecA_MRSA252	2007	99.95	33.5	36.2644	9.7816	1	0.96
	SAU230718	22	Staphylococcus aureus	85.83	Burkholderia dolosa	0.01	mecA_MRSA252	2007	99.95	32.8	34.2988	8.49358	0	0.96
	SAU260718	22	Staphylococcus aureus	89.59	Burkholderia dolosa	0.01	mecA_MRSA252	2007	99.95	39.9	53.644	14.0897	0	0.98
	SAU260918	22	Staphylococcus aureus	89.85	n/a	0	mecA_MRSA252	2007	99.95	18.8	21.56	7.4602	0	0.58
	SAU261118	22	Staphylococcus aureus	88.28	n/a	0	mecA_MRSA252	2007	99.95	79.8	89.8615	21.858	1	0.98
	SAU270618	22	Staphylococcus aureus	89.01	n/a	0	mecA_MRSA252	2007	99.95	49.2	57.8294	15.0493	1	0.98
	SAU280618	22	Staphylococcus aureus	87.76	Burkholderia dolosa	0.01	mecA_MRSA252	2007	99.95	56.4	60.0641	14.8504	0	0.98
	SAU290818	22	Staphylococcus aureus	89.49	n/a	0	mecA_MRSA252	2007	99.95	37.7	41.7459	11.9544	0	0.97
	SAU300718	22	Staphylococcus aureus	89.4	Burkholderia dolosa	0.01	mecA_MRSA252	2007	99.95	46.9	52.8538	14.4202	0	0.98
	SAU310818	22	Staphylococcus aureus	89.57	Burkholderia dolosa	0.01	mecA_MRSA252	2007	99.95	32.7	41.4779	11.9065	0	0.97
	SAU311018rpt1	22	Staphylococcus aureus	89.55	Burkholderia dolosa	0.01	mecA_MRSA252	2007	99.95	48.8	50.2364	14.1643	0	0.98
No-template control	WATER010618	ND	Staphylococcus aureus	137			None	None	None	None	0.0072446	0.0893636	0	0
	WATER011018	ND	Staphylococcus aureus	192			None	None	None	None	0.0118369	0.112637	0	0
	WATER020518	ND	Staphylococcus aureus	67			None	None	None	None	0.00360762	0.0640541	0	0
	WATER030518	ND	Staphylococcus aureus	316			None	None	None	None	0.0194079	0.152904	0	0
	WATER040718	ND	Staphylococcus aureus	11			None	None	None	None	0.000841187	0.030633	0	0
	WATER040918	ND	Staphylococcus aureus	57			None	None	None	None	0.00317798	0.0589056	0	0
	WATER050618	ND	Staphylococcus aureus	611			None	None	None	None	0.0471923	0.223486	0	0
	WATER051018	ND	Staphylococcus aureus	7			None	None	None	None	0.000400637	0.0211107	0	0
	WATER051118	ND	Staphylococcus aureus	11			None	None	None	None	0.00062543	0.0259613	0	0
	WATER070918	ND	Staphylococcus aureus	164			None	None	None	None	0.0104128	0.106704	0	0
	WATER080618	ND	Escherichia coli	1258			None	None	None	None	0.0359903	0.196361	0	0
	WATER090718	ND	Staphylococcus aureus	8927			mecA_MRSA252	393	100	2.1	0.639184	0.816097	0	0
	WATER100918	ND	Staphylococcus aureus	58			None	None	None	None	0.0037025	0.0628439	0	0
	WATER110518	ND	Staphylococcus aureus	253			None	None	None	None	0.0153763	0.127304	0	0
	WATER110618	ND	Staphylococcus aureus	41			None	None	None	None	0.00213045	0.0502199	0	0
	WATER110718	ND	Staphylococcus aureus	2335			None	None	None	None	0.139035	0.381063	0	0
	WATER120618	ND	Escherichia coli	66			None	None	None	None	0.00112924	0.0350875	0	0
	WATER121118	ND	Staphylococcus aureus	37			None	None	None	None	0.00243884	0.0505608	0	0
	WATER130618	ND	Escherichia coli	313			None	None	None	None	0.00176559	0.0449028	0	0
	WATER130718	ND	Staphylococcus aureus	67			None	None	None	None	0.00434111	0.0705777	0	0
	WATER130918	ND	Escherichia coli	62			None	None	None	None	0.00521355	0.0730186	0	0
	WATER140618	ND	Escherichia coli	229			None	None	None	None	0.0215165	0.158099	0	0
	WATER140918	ND	Staphylococcus aureus	262			None	None	None	None	0.0155179	0.134554	0	0
	WATER151018	ND	Staphylococcus aureus	31			None	None	None	None	0.00187102	0.0479875	0	0
	WATER151118	ND	Staphylococcus aureus	32			None	None	None	None	0.00171476	0.0418357	0	0
	WATER170418	ND	Staphylococcus aureus	101			None	None	None	None	0.00600805	0.082642	0	0
	WATER180418	ND	Staphylococcus aureus	383			None	None	None	None	0.0236959	0.165899	0	0
	WATER181018	ND	Staphylococcus aureus	91			None	None	None	None	0.00568159	0.077733	0	0
	WATER190418	ND	Staphylococcus aureus	144			None	None	None	None	0.00946053	0.10412	0	0
	WATER191118	ND	-	0			None	None	None	None	0.000284287	0.0183349	0	0
	WATER200418	ND	Staphylococcus aureus	64			None	None	None	None	0.00360649	0.0637861	0	0
	WATER200618	ND	Staphylococcus aureus	31			None	None	None	None	0.00199565	0.0492946	0	0
	WATER200718	ND	Escherichia coli	477			None	None	None	None	0.0195378	0.14189	0	0
	WATER200918	ND	Staphylococcus aureus	13			None	None	None	None	0.000867545	0.0308283	0	0
	WATER220618	ND	Staphylococcus aureus	25			None	None	None	None	0.00146285	0.0412242	0	0
	WATER230718	ND	Staphylococcus aureus	11027			None	None	None	None	0.653638	0.859222	0	0
	WATER260718	ND	Staphylococcus aureus	27			None	None	None	None	0.00201373	0.0483452	0	0
	WATER260918	ND	Staphylococcus aureus	38			None	None	None	None	0.00278789	0.0555302	0	0
	WATER261118	ND	Staphylococcus aureus	23			None	None	None	None	0.00183035	0.0443093	0	0
	WATER270618	ND	Staphylococcus aureus	52			None	None	None	None	0.00294679	0.0560955	0	0
	Water280618	ND	Staphylococcus aureus	63			None	None	None	None	0.00402595	0.0681899	0	0
	WATER290818	ND	Staphylococcus aureus	97			None	None	None	None	0.00546207	0.0765702	0	0
	WATER300718	ND	Staphylococcus aureus	111			None	None	None	None	0.0058548	0.0828328	0	0
	WATER310818	ND	Staphylococcus aureus	193			None	None	None	None	0.0125579	0.118911	0	0
	WATER311018rpt1	ND	Staphylococcus aureus	150			None	None	None	None	0.00921013	0.102247	0	0

## Sheet: Supplementary Table 2
Isolate ID	ST	CC	Top match kraken	Percentage match for top kraken match	Second match kraken	Percentage match for second kraken match	mec gene identified as present	Length of mec gene assembled	Percentage match to reference mec gene	Depth of coverage of mec gene	Average depth of coverage across the mapping reference	Standard deviation of depth of coverage across the mapping reference	Number of heterozygous SNPs >50bp apart	Proportion of the reference genome covered at ≥20x depth	European Nucleotide Archive accession number
HICF0001	22	22	Staphylococcus aureus	86.61	Staphylococcus argenteus	0.01	mecA_MRSA252	2007	100	56	65.7512	16.998	6	0.97	ERS3476314
HICF0002	22	22	Staphylococcus aureus	87.87	Jeotgalibaca sp. PTS2502	0.02	mecA_MRSA252	2007	99.95	70.2	83.1706	20.1731	2	0.98	ERS3476315
HICF0003	59	59	Staphylococcus aureus	88.46	Staphylococcus epidermidis	0.05	mecA_MRSA252	2007	99.95	40.1	44.3701	15.9618	11	0.9	ERS3476316
HICF0004	22	22	Staphylococcus aureus	88.79	n/a	0	mecA_MRSA252	2007	99.95	59.4	72.94	17.7677	0	0.98	ERS3476317
HICF0005	8	8	Staphylococcus aureus	88.19	n/a	0	mecA_MRSA252	2007	100	46.5	65.4473	22.4851	13	0.92	ERS3476318
HICF0006	59	59	Staphylococcus aureus	88.05	Staphylococcus epidermidis	0.28	mecA_MRSA252	2007	99.95	56.2	60.2575	21.2992	9	0.89	ERS3476319
HICF0007	5	5	Staphylococcus aureus	89.83	n/a	0	mecA_MRSA252	2007	100	61.2	63.9839	22.5272	8	0.9	ERS3476320
HICF0008	22	22	Staphylococcus aureus	87.92	n/a	0	mecA_MRSA252	2007	100	68.4	85.7499	20.2572	3	0.97	ERS3476321
HICF0009	22	22	Staphylococcus aureus	86.8	n/a	0	mecA_MRSA252	2007	100	54.8	64.0106	16.1535	2	0.96	ERS3476322
HICF0010	22	22	Staphylococcus aureus	87.89	Staphylococcus lugdunensis	0.06	mecA_MRSA252	2007	99.95	62.6	70.4426	17.9174	8	0.96	ERS3476323
HICF0015	59	59	Staphylococcus aureus	88.58	Staphylococcus epidermidis	0.05	mecA_MRSA252	2007	99.95	59.9	69.3659	23.2022	7	0.89	ERS3476308
HICF0016	22	22	Staphylococcus aureus	84.38	Staphylococcus argenteus	0.01	mecA_MRSA252	2007	100	54	65.981	16.4396	4	0.97	ERS3476309
HICF0019	22	22	Staphylococcus aureus	86.97	Staphylococcus epidermidis	0.03	mecA_MRSA252	2007	100	54.5	69.3975	16.4404	6	0.97	ERS3476310
HICF0020	45*	45	Staphylococcus aureus	87.79	Staphylococcus argenteus	0.01	mecA_MRSA252	2007	99.9	68.9	71.6972	25.3761	6	0.9	ERS3476311
HICF0021	45	45	Staphylococcus aureus	90.01	Staphylococcus argenteus	0.01	mecA_MRSA252	2007	100	59.1	64.6393	22.857	5	0.9	ERS3476312
HICF0022	22	22	Staphylococcus aureus	84.75	Burkholderia dolosa	0.01	mecA_MRSA252	2007	99.95	72.9	77.3708	18.2421	1	0.98	ERS3476313
HICF0023	45	45	Staphylococcus aureus	85.28	Staphylococcus epidermidis	0.45	mecA_MRSA252	2007	99.9	69.9	56.0928	20.0516	5	0.91	ERS3476324
HICF0024	526	5	Staphylococcus aureus	86.68	n/a	0	mecA_MRSA252	2007	99.95	54.7	52.326	18.2418	12	0.92	ERS3476325
HICF0025	45	45	Staphylococcus aureus	81.51	Staphylococcus epidermidis	0.12	mecA_MRSA252	2007	100	61.2	64.0678	22.5722	7	0.9	ERS3476326
HICF0026	22	22	Staphylococcus aureus	86.56	Jeotgalibaca sp. PTS2502	0.01	mecA_MRSA252	2007	99.95	75.9	85.6075	18.5966	2	0.98	ERS3476327
HICF0027	22	22	Staphylococcus aureus	89.91	Burkholderia dolosa	0.01	mecA_MRSA252	2007	99.95	106.5	111.34	26.2976	6	0.96	ERS3476328
HICF0028	1	1	Staphylococcus aureus	88	Enterococcus durans	0.02	mecA_MRSA252	2007	100	91.4	91.4355	31.0977	15	0.9	ERS3476329
HICF0029	22*	22	Staphylococcus aureus	88.17	n/a	0	mecA_MRSA252	2007	99.95	64.6	70.3772	18.868	0	0.96	ERS3476330
HICF0031	8	8	Staphylococcus aureus	86.9	Burkholderia dolosa	0.01	mecA_MRSA252	2007	100	61.7	66.06	21.2564	13	0.92	ERS3476331
HICF0032	22	22	Staphylococcus aureus	85.59	Burkholderia dolosa	0.01	mecA_MRSA252	2007	99.95	87.6	99.2033	20.5446	0	0.98	ERS3476332
HICF0034	1	1	Staphylococcus aureus	82.28	Staphylococcus epidermidis	0.29	mecA_MRSA252	2007	100	30.6	82.9749	28.9195	10	0.92	ERS3476333
HICF0036	1	1	Staphylococcus aureus	89.14	Enterococcus durans	0.02	mecA_MRSA252	2007	100	70.3	79.1808	25.3587	12	0.9	ERS3476334
HICF0038	22	22	Staphylococcus aureus	87.8	Burkholderia dolosa	0.01	mecA_MRSA252	2007	99.95	59.3	62.3565	15.272	5	0.96	ERS3476335
HICF0039	22	22	Staphylococcus aureus	86.78	Burkholderia dolosa	0.01	mecA_MRSA252	2007	100	48.5	58.9391	13.2473	7	0.96	ERS3476336
HICF0040	1	1	Staphylococcus aureus	86.07	Enterococcus durans	0.02	mecA_MRSA252	2007	100	70	72.6074	24.4555	13	0.91	ERS3476337
HICF0041	22	22	Staphylococcus aureus	87.85	Burkholderia dolosa	0.01	mecA_MRSA252	2007	99.95	71.6	82.6255	18.185	7	0.98	ERS3476338
HICF0042	22	22	Staphylococcus aureus	87.99	n/a	0	mecA_MRSA252	2007	99.9	76.6	84.8602	21.0643	1	0.98	ERS3476339
HICF0054	22	22	Staphylococcus aureus	87.71	Jeotgalibaca sp. PTS2502	0.01	mecA_MRSA252	2007	99.95	49	58.7227	15.2266	0	0.98	ERS3476347
HICF0044	45	45	Staphylococcus aureus	88.48	Burkholderia dolosa	0.01	mecA_MRSA252	2007	99.9	48.7	51.4076	18.6532	6	0.9	ERS3476340
HICF0045	22	22	Staphylococcus aureus	85.64	Burkholderia dolosa	0.01	mecA_MRSA252	2007	100	48.4	61.662	16.0643	3	0.96	ERS3476341
HICF0047	4671	22	Staphylococcus aureus	88.42	Burkholderia dolosa	0.01	mecA_MRSA252	2007	99.95	51.1	59.1058	14.7189	1	0.98	ERS3476342
HICF0048	80	80	Staphylococcus aureus	88.7	Burkholderia dolosa	0.01	mecA_MRSA252	2007	99.95	51	58.5493	20.8101	10	0.91	ERS3476343
HICF0052	22	22	Staphylococcus aureus	84.53	Staphylococcus equorum	0.09	mecA_MRSA252	2007	99.95	42.5	48.4103	13.0968	2	0.97	ERS3476345
HICF0050	22	22	Staphylococcus aureus	85.19	Staphylococcus epidermidis	0.1	mecA_MRSA252	2007	99.95	51.9	59.0024	15.5771	2	0.97	ERS3476344
HICF0053	22	22	Staphylococcus aureus	85.89	Staphylococcus haemolyticus	0.01	mecA_MRSA252	2007	99.95	54.5	63.6325	16.4492	2	0.98	ERS3476346
HICF0055	22	22	Staphylococcus aureus	90.56	n/a	0	mecA_MRSA252	2007	99.95	61	80.2167	19.9535	1	0.96	ERS3476348
HICF0056	22	22	Staphylococcus aureus	89.56	n/a	0	mecA_MRSA252	2007	100	66.8	68.8265	17.9349	0	0.98	ERS3476349
HICF0057	5	5	Staphylococcus aureus	88.17	Staphylococcus lugdunensis	0.01	mecA_MRSA252	2007	100	70.2	76.2739	26.0207	7	0.91	ERS3476350
HICF0058	22	22	Staphylococcus aureus	89.82	Staphylococcus epidermidis	0.11	mecA_MRSA252	2007	99.95	57.1	66.6406	17.3758	7	0.96	ERS3476351
HICF0059	22	22	Staphylococcus aureus	89	n/a	0	mecA_MRSA252	2007	99.95	84	88.8066	22.9643	1	0.98	ERS3476352
HICF0060	5	5	Staphylococcus aureus	89.18	n/a	0	mecA_MRSA252	2007	100	76.6	78.2462	27.5117	11	0.91	ERS3476353
HICF0061	22	22	Staphylococcus aureus	84.76	n/a	0	mecA_MRSA252	2007	99.95	65.8	72.0584	19.3652	2	0.98	ERS3476354
HICF0063	45	45	Staphylococcus aureus	87.75	Staphylococcus argenteus	0.01	mecA_MRSA252	2007	99.9	68.3	71.3305	25.5957	2	0.91	ERS3476355
HICF0064	22	22	Staphylococcus aureus	85.55	n/a	0	mecA_MRSA252	2007	100	64.1	72.6877	19.2864	2	0.97	ERS3476356
HICF0065	22	22	Staphylococcus aureus	91.29	n/a	0	mecA_MRSA252	2007	99.95	68.1	78.4263	20.3136	2	0.95	ERS3476357
HICF0066	97	71, 97	Staphylococcus aureus	90.11	n/a	0	mecA_MRSA252	2007	99.95	54.4	58.654	21.5093	7	0.89	ERS3476358
HICF0068	22	22	Staphylococcus aureus	89.25	n/a	0	mecA_MRSA252	2007	99.95	73.4	82.4325	20.6949	6	0.98	ERS3476359
HICF0069	22	22	Staphylococcus aureus	86.58	Staphylococcus argenteus	0.01	mecA_MRSA252	2007	99.95	67.9	74.2586	18.9396	2	0.98	ERS3476360
HICF0070	22	22	Staphylococcus aureus	87.94	Jeotgalibaca sp. PTS2502	0.02	mecA_MRSA252	2007	99.95	70.8	80.8332	21.0671	3	0.98	ERS3476361
HICF0071	5	5	Staphylococcus aureus	90.02	Staphylococcus argenteus	0.01	mecA_MRSA252	2007	100	60.8	65.3418	23.076	7	0.9	ERS3476362
HICF0072	22	22	Staphylococcus aureus	87.82	Jeotgalibaca sp. PTS2502	0.02	mecA_MRSA252	2007	99.95	72.8	82.0552	20.2885	1	0.98	ERS3476363
HICF0073	22	22	Staphylococcus aureus	87.56	Jeotgalibaca sp. PTS2502	0.02	mecA_MRSA252	2007	99.95	65.5	70.3137	18.2931	1	0.98	ERS3476364
HICF0074	22	22	Staphylococcus aureus	81.93	Staphylococcus epidermidis	0.7	mecA_MRSA252	2007	99.95	39.7	40.9266	12.0599	2	0.95	ERS3476365
HICF0075	8	8	Staphylococcus aureus	87.78	n/a	0	mecA_MRSA252	2007	100	60.5	64.924	22.6308	12	0.92	ERS3476366
HICF0077	45	45	Staphylococcus aureus	83.6	Staphylococcus lugdunensis	0.13	mecA_MRSA252	2007	99.9	46.2	49.2638	18.2981	4	0.89	ERS3476367
HICF0078	45	45	Staphylococcus aureus	89.09	Staphylococcus argenteus	0.01	mecA_MRSA252	2007	99.9	53.9	63.2807	22.5001	5	0.9	ERS3476368
HICF0079	22	22	Staphylococcus aureus	87.94	n/a	0	mecA_MRSA252	2007	100	47.7	59.8149	15.6264	4	0.97	ERS3476369
HICF0080	1	1	Staphylococcus aureus	89.35	Staphylococcus pseudintermedius	0.01	mecA_MRSA252	2007	100	44.7	51.6858	17.9482	6	0.9	ERS3476370
HICF0081	59	59	Staphylococcus aureus	88.3	Staphylococcus epidermidis	0.06	mecA_MRSA252	2007	99.95	48.7	55.873	20.0418	8	0.9	ERS3476371
HICF0082	5	5	Staphylococcus aureus	87.78	Jeotgalibaca sp. PTS2502	0.02	mecA_MRSA252	2007	100	50.4	57.2461	20.3747	11	0.9	ERS3476372
HICF0083	22	22	Staphylococcus aureus	88.19	Jeotgalibaca sp. PTS2502	0.01	mecA_MRSA252	2007	99.95	52.2	64.1094	16.067	0	0.98	ERS3476373
HICF0084	22	22	Staphylococcus aureus	89.36	Burkholderia dolosa	0.01	mecA_MRSA252	2007	99.9	52.8	60.8562	15.709	0	0.98	ERS3476374
HICF0085	45	45	Staphylococcus aureus	88.51	Staphylococcus argenteus	0.01	mecA_MRSA252	2007	99.9	44.4	50.7191	18.0372	3	0.9	ERS3476375
HICF0086	22	22	Staphylococcus aureus	84.46	n/a	0	mecA_MRSA252	2007	99.95	53.4	61.063	15.7364	2	0.96	ERS3476376
HICF0087	6	5	Staphylococcus aureus	87.6	Staphylococcus argenteus	0.01	mecA_MRSA252	2007	100	94.8	96.5458	32.6849	17	0.91	ERS3476377
HICF0088	8	8	Staphylococcus aureus	84.29	Staphylococcus capitis	0.2	mecA_MRSA252	2007	99.95	51.7	57.6587	19.8619	9	0.91	ERS3476378
HICF0089	22	22	Staphylococcus aureus	90.14	n/a	0	mecA_MRSA252	2007	99.95	44.3	48.6783	12.6121	2	0.96	ERS3476379
HICF0091	22	22	Staphylococcus aureus	85.71	Staphylococcus epidermidis	0.01	mecA_MRSA252	2007	99.95	49.4	61.4703	15.7624	2	0.98	ERS3476380
HICF0092	45	45	Staphylococcus aureus	87	Staphylococcus argenteus	0.01	mecA_MRSA252	2007	100	86.4	93.6304	33.0355	7	0.9	ERS3476381
HICF0093	22	22	Staphylococcus aureus	86.31	Staphylococcus argenteus	0.01	mecA_MRSA252	2007	100	86.2	95.4146	23.8523	5	0.97	ERS3476382
HICF0094	22	22	Staphylococcus aureus	87.51	Staphylococcus haemolyticus	0.29	mecA_MRSA252	2007	99.95	85.3	93.5034	23.7577	6	0.96	ERS3476383
HICF0095	22	22	Staphylococcus aureus	82.69	n/a	0	mecA_MRSA252	2007	99.95	82	90.3975	22.2047	0	0.98	ERS3476384
HICF0096	22	22	Staphylococcus aureus	87.8	n/a	0	mecA_MRSA252	2007	99.95	82.8	90.2632	21.6542	5	0.98	ERS3476385
HICF0097	22	22	Staphylococcus aureus	86.7	Staphylococcus argenteus	0.01	mecA_MRSA252	2007	99.95	78.2	88.2786	20.8192	2	0.98	ERS3476386
HICF0098	1	1	Staphylococcus aureus	88.98	Burkholderia dolosa	0.01	mecA_MRSA252	2007	100	85.1	87.0274	30.4077	9	0.9	ERS3476387
HICF0099	59	59	Staphylococcus aureus	82.71	Staphylococcus epidermidis	0.65	mecA_MRSA252	2007	99.95	75.2	84.2338	28.9589	14	0.91	ERS3476388
HICF0100	22*	22	Staphylococcus aureus	86.2	Staphylococcus lugdunensis	0.06	mecA_MRSA252	2007	99.95	93.5	97.6985	24.0186	3	0.97	ERS3476389
HICF0101	6	5	Staphylococcus aureus	85.66	Staphylococcus haemolyticus	0.15	mecA_MRSA252	2007	100	78	73.2494	25.3401	19	0.9	ERS3476390
HICF0102	22	22	Staphylococcus aureus	89.38	n/a	0	mecA_MRSA252	2007	99.95	91.7	96.6016	24.015	1	0.96	ERS3476391
HICF0103	22	22	Staphylococcus aureus	85.05	Staphylococcus epidermidis	0.37	mecA_MRSA252	2007	99.95	83.5	87.6479	21.9293	0	0.97	ERS3476392
HICF0105	80	80	Staphylococcus aureus	83.07	Staphylococcus epidermidis	0.06	mecA_MRSA252	2007	100	73.1	76.2128	27.9416	15	0.9	ERS3476393
HICF0106	22	22	Staphylococcus aureus	84.06	Staphylococcus argenteus	0.01	mecA_MRSA252	2007	99.95	89	105.461	25.4802	1	0.98	ERS3476394
HICF0107	22	22	Staphylococcus aureus	83.79	Jeotgalibaca sp. PTS2502	0.01	mecA_MRSA252	2007	99.95	78	88.0333	22.4198	2	0.98	ERS3476395
HICF0108	22	22	Staphylococcus aureus	85.49	Staphylococcus argenteus	0.01	mecA_MRSA252	2007	99.95	75.1	93.0929	23.607	2	0.98	ERS3476396
HICF0109	22	22	Staphylococcus aureus	80.4	Staphylococcus argenteus	0.01	mecA_MRSA252	2007	99.95	48.9	55.3152	15.2954	1	0.98	ERS3476397
HICF0110	36	30	Staphylococcus aureus	82.45	Staphylococcus argenteus	0.01	mecA_MRSA252	2007	99.95	78.2	82.2094	28.4018	14	0.92	ERS3476398
HICF0111	5	5	Staphylococcus aureus	82.18	Staphylococcus argenteus	0.01	mecA_MRSA252	2007	100	60.4	63.9864	23.227	9	0.91	ERS3476399
HICF0112	6	5	Staphylococcus aureus	80.88	Staphylococcus argenteus	0.02	mecA_MRSA252	2007	100	59.8	62.4459	22.6157	18	0.9	ERS3476400
HICF0113	22	22	Staphylococcus aureus	84.95	Staphylococcus argenteus	0.01	mecA_MRSA252	2007	99.95	72.3	83.2891	20.9018	2	0.98	ERS3476401
HICF0114	672	8	Staphylococcus aureus	82.33	Staphylococcus epidermidis	0.08	mecA_MRSA252	2007	99.95	48	56.4649	19.434	13	0.91	ERS3476402
HICF0115	22	22	Staphylococcus aureus	85.85	Staphylococcus argenteus	0.01	mecA_MRSA252	2007	100	57.5	68.9224	17.3719	0	0.98	ERS3476403
HICF0116	45	45	Staphylococcus aureus	89.25	Staphylococcus epidermidis	0.27	mecA_MRSA252	2007	100	67.6	72.6506	25.2799	4	0.9	ERS3476404
HICF0119	59	59	Staphylococcus aureus	86.38	Staphylococcus epidermidis	0.06	mecA_MRSA252	2007	99.95	47.6	49.296	17.7025	4	0.89	ERS3476405
HICF0121	22	22	Staphylococcus aureus	89.26	n/a	0	mecA_MRSA252	2007	99.95	77.2	81.5329	20.9197	2	0.98	ERS3476406
HICF0126	22	22	Staphylococcus aureus	82.91	Staphylococcus epidermidis	0.45	mecA_MRSA252	2007	99.95	58.1	63.8591	16.5712	3	0.98	ERS3476407
HICF0128	22	22	Staphylococcus aureus	84.77	n/a	0	mecA_MRSA252	2007	99.95	65.4	74.3159	19.2375	1	0.97	ERS3476408
HICF0133	97	71, 97	Staphylococcus aureus	88.72	Staphylooccus lugdunensis	0.01	mecA_MRSA252	2007	100	65.2	67.4303	24.1187	9	0.9	ERS3476409
HICF0134	22	22	Staphylococcus aureus	87.45	Staphylococcus warneri	0.02	mecA_MRSA252	2007	100	64.7	75.0399	18.2648	0	0.97	ERS3476410
HICF0136	45	45	Staphylococcus aureus	82.61	Staphylococcus argenteus	0.52	mecA_MRSA252	2007	99.95	64.1	62.3036	22.6634	3	0.9	ERS3476411
HICF0140	22	22	Staphylococcus aureus	85.09	n/a	0	mecA_MRSA252	2007	99.95	56.8	62.1761	16.3093	1	0.98	ERS3476412
HICF0141	8	8	Staphylococcus aureus	87.59	n/a	0	mecA_MRSA252	2007	100	48.8	56.4055	18.5694	7	0.92	ERS3476413
HICF0142	30	30	Staphylococcus aureus	87.52	n/a	0	mecA_MRSA252	2007	100	58.1	59.963	20.3308	11	0.9	ERS3476414
HICF0144	59	59	Staphylococcus aureus	82.35	Staphylococcus epidermidis	0.4	mecA_MRSA252	2007	99.95	71.8	71.4933	25.5492	15	0.92	ERS3476415
HICF0145	105	5	Staphylococcus aureus	87.38	n/a	0	mecA_MRSA252	2007	100	61.4	62.1818	21.9963	11	0.91	ERS3476416
HICF0146	22	22	Staphylococcus aureus	85.2	Staphylococcus argenteus	0.01	mecA_MRSA252	2007	100	70.4	75.6684	19.7983	2	0.97	ERS3476417
HICF0147	22	22	Staphylococcus aureus	89.74	n/a	0	mecA_MRSA252	2007	99.95	62	72.7409	17.796	4	0.96	ERS3476418
HICF0161	22	22	Staphylococcus aureus	85.72	n/a	0	mecA_MRSA252	2007	100	64.5	71.1327	18.31	2	0.97	ERS3476419
HICF0162	1	1	Staphylococcus aureus	88.7	Enterococcus durans	0.02	mecA_MRSA252	2007	100	65.8	76.7665	26.6383	11	0.9	ERS3476420
HICF0163	59	59	Staphylococcus aureus	90.95	Staphylococcus argenteus	0.01	mecA_MRSA252	2007	100	57.8	66.8627	22.891	6	0.89	ERS3476421
HICF0164	22	22	Staphylococcus aureus	88.78	n/a	0	mecA_MRSA252	2007	99.95	55.5	67.6039	16.0217	0	0.98	ERS3476422
HICF0165	59	59	Staphylococcus aureus	88.83	Staphylococcus epidermidis	0.05	mecA_MRSA252	2007	99.95	51	59.1894	20.2342	10	0.89	ERS3476423
HICF0166	22	22	Staphylococcus aureus	89.24	n/a	0	mecA_MRSA252	2007	100	46.5	60.2993	13.9714	4	0.98	ERS3476424
HICF0168	59*	59	Staphylococcus aureus	85.83	n/a	0	mecA_MRSA252	2007	99.95	80.1	83.1731	28.786	18	0.89	ERS3476425
HICF0169	5	5	Staphylococcus aureus	84.22	Staphylococcus argenteus	0.01	mecA_MRSA252	2007	100	77.3	82.0001	28.8016	13	0.91	ERS3476426
HICF0170	1535	15	Staphylococcus aureus	80.57	Staphylococcus haemolyticus	0.16	mecA_MRSA252	2007	99.95	79.5	87.4096	31.2953	13	0.9	ERS3476427
HICF0171	22	22	Staphylococcus aureus	81.17	Staphylococcus epidermidis	0.06	mecA_MRSA252	2007	100	55.4	61.2563	17.2544	5	0.97	ERS3476428
HICF0172	22	22	Staphylococcus aureus	87.33	Staphylococcus epidermidis	0.25	mecA_MRSA252	2007	100	65.5	70.9883	17.4942	2	0.96	ERS3476429
HICF0173	5	5	Staphylococcus aureus	86.46	Staphylococcus argenteus	0.01	mecA_MRSA252	2007	100	67.5	75.3488	25.7986	15	0.91	ERS3476430
HICF0174	149	5	Staphylococcus aureus	84.81	Staphylococcus simulans	0.13	mecA_MRSA252	2007	99.95	66	74.2412	25.0956	11	0.91	ERS3476431
HICF0175	45	45	Staphylococcus aureus	85.62	Staphylococcus argenteus	0.01	mecA_MRSA252	2007	99.9	76.3	95.311	32.6157	10	0.9	ERS3476432
HICF0176	1	1	Staphylococcus aureus	82.64	Staphylococcus haemolyticus	0.08	mecA_MRSA252	2007	100	61.4	69.0315	23.3685	14	0.91	ERS3476433
HICF0177	149	5	Staphylococcus aureus	87.61	Staphylococcus simulans	0.15	mecA_MRSA252	2007	99.95	63.4	70.8276	23.0629	10	0.9	ERS3476434
HICF0178	5	5	Staphylococcus aureus	90.19	Staphylococcus argenteus	0.01	mecA_MRSA252	2007	100	80.8	81.5791	27.609	11	0.89	ERS3476435
HICF0179	59	59	Staphylococcus aureus	87.68	Staphylococcus epidermidis	0.05	mecA_MRSA252	2007	99.95	58.2	62.8541	20.9996	15	0.89	ERS3476436
HICF0180	8	8	Staphylococcus aureus	87.82	Burkholderia dolosa	0.01	mecA_MRSA252	2007	99.9	63.1	72.3188	23.3294	11	0.91	ERS3476437
HICF0181	1	1	Staphylococcus aureus	87.31	Staphylococcus haemolyticus	0.06	mecA_MRSA252	2007	99.95	90.5	92.6203	30.674	18	0.9	ERS3476438
HICF0182	1	1	Staphylococcus aureus	86.45	Enterococcus durans	0.02	mecA_MRSA252	2007	100	87.4	97.5424	30.8801	17	0.9	ERS3476439
HICF0183	8	8	Staphylococcus aureus	69.62	Staphylococcus epidermidis	0.02	mecA_MRSA252	2007	100	84.4	95.5768	30.0727	16	0.92	ERS3476440
HICF0183	30	30	Staphylococcus aureus	87.66	Enterococcus faecalis	0.51	mecA_MRSA252	2007	99.95	54	62.4613	20.7923	8	0.91	ERS3476441
HICF0184	22	22	Staphylococcus aureus	87.41	n/a	0	mecA_MRSA252	2007	99.95	60.7	68.21	15.8705	0	0.98	ERS3476442
HICF0185	36	30	Staphylococcus aureus	85.49	Staphylococcus epidermidis	0.01	mecA_MRSA252	2007	100	51.9	58.0644	20.7962	16	0.92	ERS3476443
HICF0186	22	22	Staphylococcus aureus	87.96	Staphylococcus argenteus	0.01	mecA_MRSA252	2007	100	43	54.2848	13.6317	5	0.97	ERS3476444
HICF0187	1	1	Staphylococcus aureus	88.86	Enterococcus durans	0.02	mecA_MRSA252	2007	99.95	52	66.6983	22.4028	10	0.9	ERS3476445
HICF0188	840	5	Staphylococcus aureus	89.08	Staphylooccus lugdunensis	0.05	mecA_MRSA252	2007	100	42.7	50.1734	17.2638	7	0.9	ERS3476446
HICF0190	45	45	Staphylococcus aureus	89.19	Staphylococcus argenteus	0.01	mecA_MRSA252	2007	99.9	55.4	63.3579	22.0486	6	0.9	ERS3476447
HICF0194	22	22	Staphylococcus aureus	80.79	Prevotella dentalis	1.09	mecA_MRSA252	2007	99.95	53.9	62.8534	15.4745	3	0.98	ERS3476448
HICF0195	30	30	Staphylococcus aureus	88.88	n/a	0	mecA_MRSA252	2007	100	37.9	47.4664	16.6121	9	0.9	ERS3476449
HICF0197	1	1	Staphylococcus aureus	87.69	Enterococcus durans	0.02	mecA_MRSA252	2007	100	34.8	41.8128	15.3636	8	0.91	ERS3476450
HICF0198	22	22	Staphylococcus aureus	88.67	Burkholderia dolosa	0.01	mecA_MRSA252	2007	99.95	52.5	56.8069	15.3804	0	0.95	ERS3476451
HICF0199	59	59	Staphylococcus aureus	86.3	Staphylococcus epidermidis	0.06	mecA_MRSA252	2007	99.95	57	63.1151	22.3452	6	0.89	ERS3476452
HICF0200	59	59	Staphylococcus aureus	85.23	Staphylococcus epidermidis	0.05	mecA_MRSA252	2007	99.95	42.6	52.546	19.1233	10	0.89	ERS3476453
HICF0201	59	59	Staphylococcus aureus	86.11	Staphylococcus epidermidis	0.5	mecA_MRSA252	2007	99.95	61.1	62.2542	22.2488	8	0.9	ERS3476454
HICF0202	22	22	Staphylococcus aureus	85.38	Staphylococcus argenteus	0.01	mecA_MRSA252	2007	100	60.7	66.6468	17.5217	2	0.97	ERS3476455
HICF0203	22	22	Staphylococcus aureus	85.87	Staphylococcus epidermidis	0.01	mecA_MRSA252	2007	100	59.9	74.4107	18.709	4	0.97	ERS3476456
HICF0204	1	1	Staphylococcus aureus	88.73	Staphylococcus nepalensis	0.01	mecA_MRSA252	2007	99.95	67.4	68.7378	24.9104	8	0.91	ERS3476457
HICF0205	30	30	Staphylococcus aureus	89.65	n/a	0	mecA_MRSA252	2007	100	61.4	70.4787	24.1215	10	0.9	ERS3476458
HICF0206	22	22	Staphylococcus aureus	87.42	n/a	0	mecA_MRSA252	2007	99.95	64.9	75.4344	20.1847	1	0.95	ERS3476459
HICF0207	22	22	Staphylococcus aureus	86.18	n/a	0	mecA_MRSA252	2007	100	63	73.9061	19.1561	7	0.97	ERS3476460
HICF0208	22	22	Staphylococcus aureus	86.45	n/a	0	mecA_MRSA252	2007	100	39.9	47.5394	13.0967	4	0.95	ERS3476461
HICF0209	22	22	Staphylococcus aureus	85.9	Burkholderia dolosa	0.01	mecA_MRSA252	2007	99.9	70.1	83.8712	19.1847	1	0.98	ERS3476462
HICF0210	22	22	Staphylococcus aureus	87.62	n/a	0	mecA_MRSA252	2007	99.95	57.3	67.1851	17.4514	3	0.98	ERS3476463
HICF0211	45	45	Staphylococcus aureus	81.45	Staphylococcus argenteus	0.5	mecA_MRSA252	2007	100	57.3	61.9015	22.2519	5	0.91	ERS3476464
HICF0213	5	5	Staphylococcus aureus	89.57	n/a	0	mecA_MRSA252	2007	100	64.7	68.5673	23.8469	11	0.9	ERS3476465
HICF0214	59	59	Staphylococcus aureus	88.16	Staphylococcus epidermidis	0.06	mecA_MRSA252	2007	99.95	74	77.9032	27.1902	10	0.89	ERS3476466
HICF0215	45	45	Staphylococcus aureus	87.97	Staphylococcus argenteus	0.01	mecA_MRSA252	2007	99.9	50.5	58.5919	20.807	3	0.9	ERS3476467
HICF0216B	5	5	Staphylococcus aureus	89.35	Staphylococcus lugdunensis	0.06	mecA_MRSA252	2007	99.95	45.5	49.5184	16.6914	9	0.9	ERS3476468
HICF0217	8	8	Staphylococcus aureus	87.12	Staphylococcus argenteus	0.01	mecA_MRSA252	2007	100	48.5	60.4996	19.9356	11	0.92	ERS3476469
HICF0218	59	59	Staphylococcus aureus	87.55	Staphylococcus epidermidis	0.05	mecA_MRSA252	2007	99.95	64.6	68.0125	23.037	5	0.89	ERS3476470
HICF0219	1	1	Staphylococcus aureus	88.37	Enterococcus durans	0.02	mecA_MRSA252	2007	100	54	60.6426	20.3994	8	0.91	ERS3476471
HICF0220	22	22	Staphylococcus aureus	89.68	n/a	0	mecA_MRSA252	2007	99.95	56.1	72.1315	16.4633	4	0.96	ERS3476472
HICF0221	8	8	Staphylococcus aureus	87.99	n/a	0	mecA_MRSA252	2007	100	69.8	75.0332	25.4595	10	0.93	ERS3476473
HICF0222	22	22	Staphylococcus aureus	88.74	Staphylococcus haemolyticus	0.26	mecA_MRSA252	2007	99.95	52.4	70.7323	16.9012	4	0.95	ERS3476474
HICF0223	45	45	Staphylococcus aureus	89.26	Staphylococcus argenteus	0.01	mecA_MRSA252	2007	99.9	39.5	47.277	16.8633	3	0.89	ERS3476475
HICF0224	22	22	Staphylococcus aureus	88.8	Staphylococcus haemolyticus	0.26	mecA_MRSA252	2007	99.95	53.1	68.8811	16.4912	3	0.95	ERS3476476
HICF0225	22	22	Staphylococcus aureus	85.72	Tetragenococcus halophilus	0.4	mecA_MRSA252	2007	99.95	51.3	65.8859	15.2962	0	0.98	ERS3476477
HICF0227	5	5	Staphylococcus aureus	87.04	Staphylococcus lugdunensis	0.06	mecA_MRSA252	2007	99.95	44.4	54.0166	18.121	7	0.9	ERS3476478
HICF0228	5	5	Staphylococcus aureus	88.73	Streptococcus pyogenes	0.01	mecA_MRSA252	2007	100	38.1	42.944	15.272	6	0.91	ERS3476479
HICF0229	22	22	Staphylococcus aureus	88.71	n/a	0	mecA_MRSA252	2007	100	50.2	62.4966	15.6129	4	0.97	ERS3476480
HICF0230	22	22	Staphylococcus aureus	89.27	Burkholderia dolosa	0.01	mecA_MRSA252	2007	99.95	60.7	76.0587	17.7723	0	0.96	ERS3476481
HICF0232	22	22	Staphylococcus aureus	88.78	Burkholderia dolosa	0.01	mecA_MRSA252	2007	99.95	52.9	59.927	15.4302	0	0.98	ERS3476482
HICF0233	Novel*	5	Staphylococcus aureus	94.62	n/a	0	mecA_MRSA252	2007	100	56.5	62.8724	21.7752	13	0.9	ERS3476483
HICF0235	22	22	Staphylococcus aureus	88.25	n/a	0	mecA_MRSA252	2007	100	47.7	61.5873	15.3276	3	0.97	ERS3476484
HICF0236	59	59	Staphylococcus aureus	95.62	Staphylococcus saprophyticus	0.09	mecA_MRSA252	2007	99.95	50.8	57.1379	19.9539	10	0.89	ERS3476485
HICF0237	59	59	Staphylococcus aureus	92.3	Staphylococcus epidermidis	0.88	mecA_MRSA252	2007	99.95	49.6	51.1778	18.3374	9	0.89	ERS3476486
HICF0238	45	45	Staphylococcus aureus	89.35	Staphylococcus argenteus	0.01	mecA_MRSA252	2007	99.9	33.9	38.8081	14.2852	4	0.89	ERS3476487
HICF0241	5	5	Staphylococcus aureus	88.36	Staphylococcus lugdunensis	0.05	mecA_MRSA252	2007	99.95	35.9	45.7684	16.0046	11	0.9	ERS3476488
HICF0245	22	22	Staphylococcus aureus	86.64	n/a	0	mecA_MRSA252	2007	99.95	28.9	36.4436	10.2215	2	0.96	ERS3476489
HICF0246	22	22	Staphylococcus aureus	86.05	n/a	0	mecA_MRSA252	2007	99.95	40	51.2193	13.5221	1	0.98	ERS3476490
HICF0248	22	22	Staphylococcus aureus	85.29	n/a	0	mecA_MRSA252	2007	99.95	43.2	52.6486	13.1989	1	0.98	ERS3476491
HICF0251	22	22	Staphylococcus aureus	84.66	Staphylococcus argenteus	0.01	mecA_MRSA252	2007	100	45.1	60.3722	15.435	5	0.97	ERS3476492
HICF0253	1	1	Staphylococcus aureus	89.22	Enterococcus durans	0.02	mecA_MRSA252	2007	100	45.5	54.6797	18.6377	8	0.9	ERS3476493
HICF0254	22	22	Staphylococcus aureus	83.73	Staphylococcus haemolyticus	0.13	mecA_MRSA252	2007	99.95	54.5	67.2792	16.2588	5	0.98	ERS3476494
HICF0255	97	71, 97	Staphylococcus aureus	89.17	Staphylococcus lugdunensis	0.01	mecA_MRSA252	2007	99.95	59	68.1856	22.914	8	0.89	ERS3476495
HICF0256	8	8	Staphylococcus aureus	84.17	n/a	0	mecA_MRSA252	2007	100	42.3	53.298	18.5411	7	0.92	ERS3476496
HICF0258	59	59	Staphylococcus aureus	81.7	Staphylococcus haemolyticus	0.28	mecA_MRSA252	2007	99.95	46.1	55.8931	19.2375	9	0.9	ERS3476497
HICF0259	45	45	Staphylococcus aureus	87.92	Staphylococcus argenteus	0.01	mecA_MRSA252	2007	99.9	38.4	42.2098	15.6755	3	0.89	ERS3476498
HICF0260	8	8	Staphylococcus aureus	87.31	n/a	0	mecA_MRSA252	2007	100	53.9	60.6511	21.1568	6	0.93	ERS3476499
HICF0261	22	22	Staphylococcus aureus	79.3	Staphylococcus epidermidis	0.96	mecA_MRSA252	2007	99.95	58.9	71.8064	17.198	4	0.98	ERS3476500
HICF0262	22	22	Staphylococcus aureus	89.86	Staphylococcus epidermidis	0.01	mecA_MRSA252	2007	99.95	50.2	58.0388	15.1641	1	0.96	ERS3476501
HICF0263	59	59	Staphylococcus aureus	89.06	Staphylococcus epidermidis	0.05	mecA_MRSA252	2007	99.9	46.9	55.9253	19.5407	11	0.89	ERS3476502
HICF0264	36	30	Staphylococcus aureus	85.3	Staphylococcus epidermidis	0.01	mecA_MRSA252	2007	100	43.6	50.6438	17.7729	12	0.92	ERS3476503
HICF0266	22	22	Staphylococcus aureus	88.74	n/a	0	mecA_MRSA252	2007	99.95	64.3	77.885	17.6682	1	0.98	ERS3476504
HICF0268	22	22	Staphylococcus aureus	88.96	n/a	0	mecA_MRSA252	2007	99.95	59.9	75.3904	17.0492	0	0.98	ERS3476505
HICF0269	Novel	1	Staphylococcus aureus	90.43	Burkholderia dolosa	0.01	mecA_MRSA252	2007	100	46.3	58.1563	20.4004	12	0.9	ERS3476506
HICF0270	22	22	Staphylococcus aureus	88.13	n/a	0	mecA_MRSA252	2007	99.95	37.2	43.591	11.9726	1	0.96	ERS3476507
HICF0271	22	22	Staphylococcus aureus	90.8	n/a	0	mecA_MRSA252	2007	100	50.8	54.2889	14.7299	3	0.96	ERS3476508
HICF0272	22	22	Staphylococcus aureus	87.68	n/a	0	mecA_MRSA252	2007	99.95	53.7	59.6477	15.2917	0	0.98	ERS3476509
HICF0274	22	22	Staphylococcus aureus	88.43	n/a	0	mecA_MRSA252	2007	99.95	55.7	60.8621	16.7787	0	0.96	ERS3476510
HICF0275	45	45	Staphylococcus aureus	88.93	Staphylococcus argenteus	0.01	mecA_MRSA252	2007	99.9	58.2	68.2052	23.3438	1	0.9	ERS3476511
HICF0276	59	59	Staphylococcus aureus	87.62	Staphylococcus epidermidis	0.42	mecA_MRSA252	2007	99.95	51.8	55.9453	20.2588	4	0.89	ERS3476512
HICF0277	59	59	Staphylococcus aureus	87.52	Staphylococcus epidermidis	0.05	mecA_MRSA252	2007	99.95	54.7	57.068	20.7546	8	0.89	ERS3476513
HICF0278	22	22	Staphylococcus aureus	88.15	n/a	0	mecA_MRSA252	2007	99.95	59	64.7029	16.151	3	0.98	ERS3476514
HICF0281	22	22	Staphylococcus aureus	86.79	n/a	0	mecA_MRSA252	2007	100	44.8	50.5935	13.9615	2	0.97	ERS3476515
HICF0282	45	45	Staphylococcus aureus	87.01	n/a	0	mecA_MRSA252	2007	99.9	53	57.1706	20.1064	4	0.9	ERS3476516
HICF0283	22	22	Staphylococcus aureus	85.79	n/a	0	mecA_MRSA252	2007	100	56.8	62.482	16.6775	4	0.97	ERS3476517
HICF0284	22	22	Staphylococcus aureus	88.68	n/a	0	mecA_MRSA252	2007	99.95	50.5	67.5701	16.8847	6	0.98	ERS3476518
HICF0285	22	22	Staphylococcus aureus	83.14	n/a	0	mecA_MRSA252	2007	99.95	48.8	63.2523	16.0543	4	0.98	ERS3476519
HICF0286	1	1	Staphylococcus aureus	88.29	Enterococcus durans	0.02	mecA_MRSA252	2007	100	52	52.6657	19.273	8	0.9	ERS3476520
HICF0289	149	5	Staphylococcus aureus	89.41	Staphylococcus simulans	0.16	mecA_MRSA252	2007	99.95	56.6	62.7914	22.7746	10	0.9	ERS3476521
HICF0290	22	22	Staphylococcus aureus	87.81	Jeotgalibaca sp. PTS2502	0.01	mecA_MRSA252	2007	99.95	57.1	68.3025	17.3182	2	0.98	ERS3476522
HICF0291	22	22	Staphylococcus aureus	86.56	n/a	0	mecA_MRSA252	2007	99.95	54.8	57.0294	14.9645	2	0.98	ERS3476523
HICF0292	45	45	Staphylococcus aureus	89.05	Staphylococcus argenteus	0.01	mecA_MRSA252	2007	99.9	44	47.6124	17.5496	6	0.89	ERS3476524
HICF0293	5	5	Staphylococcus aureus	85.03	n/a	0	mecA_MRSA252	2007	100	54.6	61.7602	22.4202	9	0.9	ERS3476525
HICF0294	22	22	Staphylococcus aureus	89.73	n/a	0	mecA_MRSA252	2007	100	47.5	56.7765	15.4039	0	0.98	ERS3476526
HICF0295	22	22	Staphylococcus aureus	85.36	Prevotella dentalis	0.13	mecA_MRSA252	2007	99.95	58.3	69.0378	19.1627	0	0.96	ERS3476527
HICF0296	105	5	Staphylococcus aureus	87.4	Staphylococcus haemolyticus	0.12	mecA_MRSA252	2007	100	52.3	60.1901	20.4934	8	0.92	ERS3476528
HICF0297	22	22	Staphylococcus aureus	86.85	n/a	0	mecA_MRSA252	2007	99.95	56.1	64.8906	16.8686	2	0.98	ERS3476529
HICF0298	22	22	Staphylococcus aureus	88.01	n/a	0	mecA_MRSA252	2007	100	57.2	67.2614	18.2293	3	0.97	ERS3476530
HICF0299	5	5	Staphylococcus aureus	88.79	n/a	0	mecA_MRSA252	2007	100	51.8	57.2188	21.3962	14	0.9	ERS3476531
HICF0300	22	22	Staphylococcus aureus	88.3	Jeotgalibaca sp. PTS2502	0.01	mecA_MRSA252	2007	99.95	46.6	56.1499	15.4353	3	0.98	ERS3476532
HICF0301	22	22	Staphylococcus aureus	87.12	n/a	0	mecA_MRSA252	2007	100	52.8	63.9796	18.1677	6	0.97	ERS3476533
HICF0302	5	5	Staphylococcus aureus	88.83	n/a	0	mecA_MRSA252	2007	100	60.1	63.6146	22.9867	11	0.91	ERS3476534
HICF0303	22	22	Staphylococcus aureus	86.61	n/a	0	mecA_MRSA252	2007	99.95	49.5	58.0032	16.6801	0	0.98	ERS3476535
HICF0304	88	88	Staphylococcus aureus	88.63	Staphylococcus argenteus	0.02	mecA_MRSA252	2007	99.9	56.2	64.0361	23.3319	6	0.9	ERS3476536
HICF0305	22	22	Staphylococcus aureus	84.62	n/a	0	mecA_MRSA252	2007	99.95	64.1	68.2617	19.4719	5	0.98	ERS3476537
HICF0306	22	22	Staphylococcus aureus	80.89	Staphylococcus epidermidis	0.11	mecA_MRSA252	2007	99.95	45.4	51.3729	14.3874	5	0.98	ERS3476538
HICF0307	22	22	Staphylococcus aureus	88.45	n/a	0	mecA_MRSA252	2007	99.9	52	63.3654	16.0983	2	0.96	ERS3476539
HICF0308	22	22	Staphylococcus aureus	89.28	Burkholderia dolosa	0.01	mecA_MRSA252	2007	99.95	53	62.286	15.8136	6	0.98	ERS3476540
HICF0309	22	22	Staphylococcus aureus	83.49	Burkholderia dolosa	0.01	mecA_MRSA252	2007	100	51.9	56.8971	15.006	4	0.97	ERS3476541
HICF0310	22	22	Staphylococcus aureus	85.49	Staphylococcus epidermidis	0.01	mecA_MRSA252	2007	100	51	56.5311	15.2681	0	0.97	ERS3476542
HICF0311	22	22	Staphylococcus aureus	85.64	Staphylococcus argenteus	0.01	mecA_MRSA252	2007	100	37.3	43.488	11.6747	3	0.97	ERS3476543
HICF0312	22	22	Staphylococcus aureus	85.94	n/a	0	mecA_MRSA252	2007	99.9	48.4	55.5235	14.7374	1	0.98	ERS3476544
HICF0313	2371	22	Staphylococcus aureus	89.11	Staphylococcus lugdunensis	0.07	mecA_MRSA252	2007	100	47.7	53.0365	14.7675	5	0.95	ERS3476545
HICF0314	22	22	Staphylococcus aureus	88.73	Staphylococcus argenteus/Burkholderia dolosa	0.01	mecA_MRSA252	2007	99.9	55.5	65.782	17.1959	9	0.96	ERS3476546
HICF0315	22	22	Staphylococcus aureus	87.31	Staphylococcus lugdunensis	0.05	mecA_MRSA252	2007	100	36	44.7586	12.0508	13	0.95	ERS3476547
HICF0316	22	22	Staphylococcus aureus	89.4	n/a	0	mecA_MRSA252	2007	99.95	60.5	70.4787	17.7093	3	0.98	ERS3476548
HICF0317	5	5	Staphylococcus aureus	90.18	Macrococcus caseolyticus	0.05	mecA_MRSA252	2007	100	56.6	59.0251	20.4822	16	0.9	ERS3476549
HICF0318	22	22	Staphylococcus aureus	83.53	n/a	0	mecA_MRSA252	2007	100	42.7	56.8195	14.5738	3	0.97	ERS3476550
HICF0320	5	5	Staphylococcus aureus	89.07	n/a	0	mecA_MRSA252	2007	99.95	55.6	57.9732	21.2433	8	0.9	ERS3476551
HICF0321	398	398	Staphylococcus aureus	86.26	Staphylococcus capitis	0.24	mecA_MRSA252	2007	100	31.4	33.5591	12.8485	6	0.87	ERS3476552
HICF0322	45	45	Staphylococcus aureus	87.92	Staphylococcus argenteus	0.01	mecA_MRSA252	2007	99.9	55.2	63.2623	22.5876	3	0.9	ERS3476553
HICF0325	22	22	Staphylococcus aureus	88.59	n/a	0	mecA_MRSA252	2007	99.95	69.6	80.4393	20.1255	2	0.98	ERS3476554
HICF0326	8	8	Staphylococcus aureus	86.03	n/a	0	mecA_MRSA252	2007	100	33.3	34.1461	12.7246	4	0.89	ERS3476555
HICF0327	45	45	Staphylococcus aureus	88.08	Staphylococcus argenteus	0.01	mecA_MRSA252	2007	99.9	107.4	104.172	36.8102	3	0.9	ERS3476556
HICF0328	5	5	Staphylococcus aureus	88.8	n/a	0	mecA_MRSA252	2007	100	63.5	66.1837	22.9406	12	0.91	ERS3476557
HICF0329	22	22	Staphylococcus aureus	83.63	Staphylococcus argenteus	0.01	mecA_MRSA252	2007	100	84.1	87.5796	23.3036	6	0.97	ERS3476558
HICF0330	1	1	Staphylococcus aureus	90.6	n/a	0	mecA_MRSA252	2007	100	55.5	60.3734	21.6402	9	0.9	ERS3476559
HICF0331	45	45	Staphylococcus aureus	89.47	Staphylococcus argenteus	0.01	mecA_MRSA252	2007	99.9	50.2	56.0713	20.1433	5	0.9	ERS3476560
HICF0332	22	22	Staphylococcus aureus	84.69	n/a	0	mecA_MRSA252	2007	99.95	34.2	37.7095	10.908	2	0.96	ERS3476561
HICF0333	59	59	Staphylococcus aureus	89.89	Staphylococcus epidermidis	0.07	mecA_MRSA252	2007	99.95	16.3	56.707	19.9175	10	0.9	ERS3476562
HICF0334	8	8	Staphylococcus aureus	87.53	n/a	0	mecA_MRSA252	2007	100	43.8	50.7028	17.5642	9	0.92	ERS3476563
HICF0336	22	22	Staphylococcus aureus	88.64	n/a	0	mecA_MRSA252	2007	99.95	55	61.4343	16.8664	2	0.98	ERS3476564
HICF0337	22	22	Staphylococcus aureus	84.97	Burkholderia dolosa	0.01	mecA_MRSA252	2007	99.95	93.4	95.468	23.7475	2	0.98	ERS3476565
HICF0338	22	22	Staphylococcus aureus	84.87	Staphylococcus argenteus	0.01	mecA_MRSA252	2007	100	102.8	107.971	24.7366	8	0.97	ERS3476566
HICF0339	22	22	Staphylococcus aureus	88.63	Burkholderia dolosa	0.01	mecA_MRSA252	2007	99.95	105.7	119.944	25.6781	0	0.96	ERS3476580
HICF0340	45	45	Staphylococcus aureus	87.19	Staphylococcus argenteus	0.01	mecA_MRSA252	2007	99.9	84.1	88.6502	29.1481	4	0.9	ERS3476581
HICF0341	22	22	Staphylococcus aureus	83.43	Burkholderia dolosa	0.01	mecA_MRSA252	2007	99.95	88.2	95.2765	20.2023	2	0.98	ERS3476582
HICF0343	59	59	Staphylococcus aureus	88.19	Staphylococcus epidermidis	0.06	mecA_MRSA252	2007	99.95	57.4	57.8745	20.2952	9	0.89	ERS3476583
HICF0344	22	22	Staphylococcus aureus	85.95	Burkholderia dolosa	0.01	mecA_MRSA252	2007	100	112.8	123.937	25.5213	9	0.97	ERS3476584
HICF0345	59	59	Staphylococcus aureus	86.02	Staphylococcus epidermidis	0.36	mecA_MRSA252	2007	99.95	36.9	45.9829	16.28	10	0.9	ERS3476585
HICF0347	149	5	Staphylococcus aureus	87.36	Staphylococcus simulans	0.14	mecA_MRSA252	2007	99.95	44.7	48.2163	15.8275	15	0.9	ERS3476586
HICF0349	22	22	Staphylococcus aureus	86.47	Jeotgalibaca sp. PTS2502	0.01	mecA_MRSA252	2007	99.95	109.3	128.336	25.5408	2	0.98	ERS3476567
HICF0351	338	59	Staphylococcus aureus	88.27	Staphylococcus epidermidis	0.01	mecA_MRSA252	2007	99.9	65.2	75.1764	25.8806	11	0.9	ERS3476568
HICF0352	36	30	Staphylococcus aureus	85.2	Burkholderia dolosa	0.01	mecA_MRSA252	2007	100	77.2	83.4726	26.6107	11	0.92	ERS3476569
HICF0353	3305	59	Staphylococcus aureus	88.15	Staphylococcus epidermidis	0.05	mecA_MRSA252	2007	99.95	94.2	104.363	33.1262	13	0.91	ERS3476570
HICF0354	1	1	Staphylococcus aureus	86.8	Enterococcus durans	0.01	mecA_MRSA252	2007	100	81.2	81.6343	26.323	18	0.91	ERS3476571
HICF0355	22	22	Staphylococcus aureus	83.59	Staphylococcus warneri	0.01	mecA_MRSA252	2007	100	65.3	77.797	17.7529	4	0.97	ERS3476572
HICF0356	59	59	Staphylococcus aureus	88.1	Staphylococcus epidermidis	0.05	mecA_MRSA252	2007	99.95	56.1	62.6609	22.2473	10	0.89	ERS3476573
HICF0357	59	59	Staphylococcus aureus	89.97	Staphylococcus epidermidis	0.06	mecA_MRSA252	2007	99.95	59.3	60.0967	21.7252	11	0.89	ERS3476574
HICF0358	8	8	Staphylococcus aureus	88.4	Staphylococcus epidermidis	0.05	mecA_MRSA252	2007	99.95	99.1	102.334	31.5084	14	0.92	ERS3476575
HICF0361	22	22	Staphylococcus aureus	85.76	Burkholderia dolosa	0.01	mecA_MRSA252	2007	99.95	76.6	87.6406	18.7575	1	0.98	ERS3476576
HICF0362	45	45	Staphylococcus aureus	86.94	Staphylococcus argenteus	0.01	mecA_MRSA252	2007	99.9	111	119.013	37.9928	9	0.9	ERS3476577
HICF0363	59	59	Staphylococcus aureus	88.38	Staphylococcus epidermidis	0.05	mecA_MRSA252	2007	99.95	70.4	75.3298	26.2468	10	0.89	ERS3476578
HICF0364	30	30	Staphylococcus aureus	87.06	Burkholderia dolosa	0.01	mecA_MRSA252	2007	100	67.3	78.7834	24.7704	22	0.91	ERS3476579
HICF0365	22	22	Staphylococcus aureus	83.77	Burkholderia dolosa	0.01	mecA_MRSA252	2007	100	87.2	96.6243	20.9303	7	0.97	ERS3476587
HICF0366	8	8	Staphylococcus aureus	83.75	Staphylococcus capitis	1.12	mecA_MRSA252	2007	99.95	36.5	39.9411	13.911	12	0.9	ERS3476588
HICF0367	22	22	Staphylococcus aureus	87.57	Staphylococcus argenteus	0.01	mecA_MRSA252	2007	100	81.4	82.653	20.3206	1	0.97	ERS3476589
HICF0368	72	72	Staphylococcus aureus	87.11	n/a	0	mecA_MRSA252	2007	100	73.4	86.7685	27.9539	15	0.91	ERS3476590
HICF0369	149	5	Staphylococcus aureus	89.08	Staphylococcus simulans	0.16	mecA_MRSA252	2007	99.95	65.2	69.485	23.8376	11	0.9	ERS3476591
HICF0370	22	22	Staphylococcus aureus	88.65	n/a	0	mecA_MRSA252	2007	100	60.3	75.323	17.5457	1	0.96	ERS3476592
HICF0371	5	5	Staphylococcus aureus	89.88	n/a	0	mecA_MRSA252	2007	100	73.8	80.423	26.3346	11	0.91	ERS3476593
HICF0372	22	22	Staphylococcus aureus	87.25	n/a	0	mecA_MRSA252	2007	100	55.2	66.987	17.4863	1	0.96	ERS3476594
HICF0373	22	22	Staphylococcus aureus	85.5	n/a	0	mecA_MRSA252	2007	99.95	75.5	90.6215	22.0152	2	0.98	ERS3476595
HICF0375	1	1	Staphylococcus aureus	88.9	Enterococcus durans	0.02	mecA_MRSA252	2007	100	55.4	57.6809	19.651	10	0.9	ERS3476596
HICF0376	5	5	Staphylococcus aureus	89.92	n/a	0	mecA_MRSA252	2007	100	75.9	81.9836	27.6429	13	0.91	ERS3476597
HICF0378	36	30	Staphylococcus aureus	85.05	Staphylococcus epidermidis	0.01	mecA_MRSA252	2007	100	61.3	69.0845	24.0361	14	0.92	ERS3476598
HICF0379	59	59	Staphylococcus aureus	85.19	Staphylococcus capitis	0.16	mecA_MRSA252	2007	99.9	67.3	69.9821	24.417	14	0.9	ERS3476599
HICF0380	8	8	Staphylococcus aureus	88.75	Burkholderia dolosa	0.01	mecA_MRSA252	2007	100	59.1	61.0477	20.6401	10	0.91	ERS3476600
HICF0381	80	80	Staphylococcus aureus	86.71	n/a	0	mecA_MRSA252	2007	99.95	78.1	75.8019	26.6353	13	0.91	ERS3476601
HICF0382	22	22	Staphylococcus aureus	89.06	n/a	0	mecA_MRSA252	2007	99.95	79.9	85.3313	20.7498	0	0.98	ERS3476602
HICF0383	45	45	Staphylococcus aureus	86.56	Staphylococcus argenteus	0.01	mecA_MRSA252	2007	99.9	71.1	75.9246	26.3554	2	0.9	ERS3476603
HICF0385	97	71, 97	Staphylococcus aureus	89.52	Staphylococcus lugdunensis	0.02	mecA_MRSA252	2007	100	65.2	69.67	24.4491	6	0.9	ERS3476604
HICF0386	45	45	Staphylococcus aureus	88.7	Staphylococcus epidermidis	0.02	mecA_MRSA252	2007	100	78.2	80.4423	28.5737	4	0.9	ERS3476605
HICF0387	5	5	Staphylococcus aureus	90.08	n/a	0	mecA_MRSA252	2007	100	75.9	76.2438	26.1357	6	0.91	ERS3476606
HICF0388	22*	n/a	Staphylococcus aureus	85.05	Staphylococcus simulans	0.05	mecA_MRSA252	2007	99.9	69.5	83.8779	19.2314	6034	0.98	ERS3476607
HICF0389	59	59	Staphylococcus aureus	88.66	Staphylococcus epidermidis	0.07	mecA_MRSA252	2007	99.95	47.4	48.5077	17.5289	10	0.9	ERS3476608
HICF0390	97	71, 97	Staphylococcus aureus	88.52	Staphylococcus lugdunensis	0.01	mecA_MRSA252	2007	100	46.9	48.1391	16.3956	13	0.89	ERS3476609
HICF0391	6	5	Staphylococcus aureus	88.2	Staphylococcus argenteus	0.02	mecA_MRSA252	2007	100	63.5	67.4936	22.5517	12	0.9	ERS3476610
HICF0393	22	22	Staphylococcus aureus	88.6	n/a	0	mecA_MRSA252	2007	99.95	62.6	68.4706	16.2685	1	0.98	ERS3476611
HICF0395	5	5	Staphylococcus aureus	87.2	Staphylococcus lugdunensis	0.11	mecA_MRSA252	2007	99.95	55.6	62.0459	20.4728	14	0.9	ERS3476612
HICF0396	8	8	Staphylococcus aureus	85.58	Staphylocccus lugdunensis/Staphylococcus epidermidis	0.17	mecA_MRSA252	2007	100	61.6	68.6815	23.4011	6	0.91	ERS3476613
HICF0397	22	22	Staphylococcus aureus	85.28	Burkholderia dolosa	0.01	mecA_MRSA252	2007	100	57.3	63.7374	15.373	6	0.97	ERS3476614
HICF0398	149	5	Staphylococcus aureus	88.7	Staphylococcus simulans	0.17	mecA_MRSA252	2007	99.95	29.6	32.1509	11.3214	11	0.88	ERS3476615
HICF0399	5	5	Staphylococcus aureus	89.38	Staphylococcus epidermidis	0.12	mecA_MRSA252	2007	99.95	57.9	59.9188	19.7458	8	0.9	ERS3476616
HICF0401	59	59	Staphylococcus aureus	86.2	Staphylococcus epidermidis	0.64	mecA_MRSA252	2007	99.95	69.3	63.6007	22.5963	10	0.89	ERS3476617
HICF0402	672*	n/a	Staphylococcus aureus	86.05	Staphylococcus epidermidis	0.04	mecA_MRSA252	2007	99.95	85	79.6568	22.4551	6046	0.97	ERS3476618
HICF0403	152	152	Staphylococcus aureus	88.42	n/a	0	mecA_MRSA252	2007	99.95	57.1	57.3257	21.5447	4	0.89	ERS3476619
HICF0406	22	22	Staphylococcus aureus	85.25	Burkholderia dolosa	0.01	mecA_MRSA252	2007	100	40.4	48.8254	12.1531	4	0.97	ERS3476620
HICF0408	59	59	Staphylococcus aureus	87.54	Staphylococcus argenteus	0.01	mecA_MRSA252	2007	99.95	48.9	55.9487	18.6205	13	0.9	ERS3476621
HICF0409	6	5	Staphylococcus aureus	88.32	Staphylococcus argenteus	0.02	mecA_MRSA252	2007	100	55.6	65.091	21.52	21	0.9	ERS3476622
HICF0410	45	45	Staphylococcus aureus	87.63	n/a	0	mecA_MRSA252	2007	100	55.3	62.6869	21.2873	8	0.9	ERS3476623
HICF0411	1	1	Staphylococcus aureus	91.32	n/a	0	mecA_MRSA252	2007	100	66.7	67.8423	23.1693	13	0.89	ERS3476624
HICF0413	59	59	Staphylococcus aureus	89	Staphylococcus epidermidis	0.06	mecA_MRSA252	2007	99.95	83.4	86.1062	30.7829	9	0.89	ERS3476625
HICF0414	22	22	Staphylococcus aureus	86.91	Staphylococcus lugdunensis	0.06	mecA_MRSA252	2007	100	65	72.1623	17.1215	7	0.95	ERS3476626
HICF0415	22	22	Staphylococcus aureus	87.89	Staphylococcus lugdunensis	0.06	mecA_MRSA252	2007	99.95	46.6	60.363	15.3429	7	0.96	ERS3476627
HICF0416	22	22	Staphylococcus aureus	85.81	Staphylococcus argenteus	0.01	mecA_MRSA252	2007	100	53	63.3503	15.305	1	0.97	ERS3476628
HICF0417	59	59	Staphylococcus aureus	86.54	Staphylococcus epidermidis	0.06	mecA_MRSA252	2007	99.95	69.8	76.314	26.0648	9	0.91	ERS3476629
HICF0418	22	22	Staphylococcus aureus	85.09	n/a	0	mecA_MRSA252	2007	99.95	58.5	65.251	15.7845	2	0.98	ERS3476630
HICF0419	22	22	Staphylococcus aureus	89.75	n/a	0	mecA_MRSA252	2007	100	63.2	76.2293	18.5334	6	0.96	ERS3476631
HICF0420	59	59	Staphylococcus aureus	82.24	Staphylococcus pasteuri	0.52	mecA_MRSA252	2007	99.95	37.7	45.4163	15.9926	9	0.9	ERS3476632
HICF0421	72	72	Staphylococcus aureus	84.02	Staphylococcus capitis	0.88	mecA_MRSA252	2007	100	56.8	66.7694	22.204	10	0.91	ERS3476633
HICF0422	22*	n/a	Staphylococcus aureus	88.25	n/a	0	mecA_MRSA252	2007	99.95	63.6	72.6648	17.2672	5848	0.98	ERS3476634
HICF0423	72	72	Staphylococcus aureus	88.31	Staphylococcus lugdunensis	0.01	mecA_MRSA252	2007	99.95	38.6	42.2987	14.3461	6	0.9	ERS3476635
HICF0424	45	45	Staphylococcus aureus	88.72	Staphylococcus argenteus	0.01	mecA_MRSA252	2007	99.9	41.8	42.8067	15.4879	4	0.89	ERS3476636
HICF0426	105	5	Staphylococcus aureus	87.37	n/a	0	mecA_MRSA252	2007	100	54.5	62.7477	20.7975	10	0.91	ERS3476637
HICF0427	88	88	Staphylococcus aureus	89.41	Staphylococcus argenteus	0.04	mecA_MRSA252	2007	99.95	62.2	69.1038	23.4623	12	0.9	ERS3476638
HICF0428	22	22	Staphylococcus aureus	89.76	Staphylococcus argenteus	0.01	mecA_MRSA252	2007	99.9	48.9	59.4748	14.2355	0	0.96	ERS3476639
HICF0429	398	398	Staphylococcus aureus	88.52	Staphylococcus argenteus	0.01	mecA_MRSA252	2007	99.95	60.6	65.7495	22.6188	6	0.9	ERS3476640
HICF0430	149	5	Staphylococcus aureus	88.92	Staphylococcus simulans	0.15	mecA_MRSA252	2007	99.95	61.5	66.6834	22.044	12	0.9	ERS3476641
HICF0431	22	22	Staphylococcus aureus	88.43	Burholderia dolosa	0.01	mecA_MRSA252	2007	100	48.2	55.2269	13.8951	10	0.96	ERS3476642
HICF0433	8	8	Staphylococcus aureus	87.55	n/a	0	mecA_MRSA252	2007	100	68.4	77.7934	25.5868	14	0.93	ERS3476643
HICF0434	45	45	Staphylococcus aureus	88.22	Staphylococcus argenteus	0.01	mecA_MRSA252	2007	99.9	56.7	63.9802	21.7002	4	0.9	ERS3476644
HICF0435	105	5	Staphylococcus aureus	85.34	n/a	0	mecA_MRSA252	2007	100	59.4	64.9199	20.8733	16	0.92	ERS3476645
HICF0436	22	22	Staphylococcus aureus	88.56	Burholderia dolosa	0.01	mecA_MRSA252	2007	99.95	39.2	50.5313	11.9088	1	0.98	ERS3476646
HICF0439	6	5	Staphylococcus aureus	86.97	Staphylococcus argenteus	0.02	mecA_MRSA252	2007	100	57.3	67.3431	22.2731	11	0.9	ERS3476647
HICF0440	22	22	Staphylococcus aureus	88.6	n/a	0	mecA_MRSA252	2007	99.95	70.1	83.4356	18.4465	4	0.98	ERS3476648
HICF0441	121	121	Staphylococcus aureus	90.13	Staphylococcus argenteus	0.01	mecA_MRSA252	2007	99.95	60.4	69.2318	23.7713	14	0.89	ERS3476649
HICF0442	22	22	Staphylococcus aureus	84.59	Staphylococcus argenteus	0.01	mecA_MRSA252	2007	100	37.7	45.6926	11.7544	5	0.97	ERS3476650
HICF0443	22	22	Staphylococcus aureus	78.37	Staphylococcus epidermidis	0.97	mecA_MRSA252	2007	99.95	53.3	69.8172	16.0236	1	0.96	ERS3476651
HICF0444	22	22	Staphylococcus aureus	84.78	n/a	0	mecA_MRSA252	2007	99.95	62.8	80.2234	18.0433	3	0.98	ERS3476652
HICF0446	22	22	Staphylococcus aureus	85.81	Staphylococcus argenteus	0.01	mecA_MRSA252	2007	100	62.1	81.2985	18.9444	7	0.97	ERS3476653
HICF0448	45	45	Staphylococcus aureus	88.15	Staphylococcus argenteus	0.01	mecA_MRSA252	2007	99.9	63.7	74.9224	25.1312	5	0.9	ERS3476654
HICF0449	22	22	Staphylococcus aureus	87.38	n/a	0	mecA_MRSA252	2007	100	58.5	68.4275	16.5396	8	0.97	ERS3476655
HICF0450	1535	15	Staphylococcus aureus	86.18	Staphylococcus haemolyticus	0.12	mecA_MRSA252	2007	99.95	47.7	56.452	19.9546	15	0.88	ERS3476656
HICF0451	22	22	Staphylococcus aureus	85.65	Burholderia dolosa	0.01	mecA_MRSA252	2007	99.95	52.7	65.0874	14.8017	1	0.98	ERS3476657
HICF0452	22	22	Staphylococcus aureus	84.94	Sulfolobus acidocaldarius	0.01	mecA_MRSA252	2007	100	38.7	49.303	12.5761	4	0.96	ERS3476658
HICF0453	59	59	Staphylococcus aureus	84.49	Staphylococcus epidermidis	0.01	mecA_MRSA252	2007	99.95	49.4	58.257	19.361	96	0.9	ERS3476659
HICF0455	22	22	Staphylococcus aureus	86.45	Burholderia dolosa	0.01	mecA_MRSA252	2007	100	99.6	126.819	27.2786	6	0.98	ERS3476660
HICF0456	1649	5	Staphylococcus aureus	86.24	Staphylococcus argenteus	0.01	mecA_MRSA252	2007	100	57.4	68.9575	23.2064	23	0.91	ERS3476661
HICF0457	45	45	Staphylococcus aureus	87.28	Staphylococcus argenteus	0.01	mecA_MRSA252	2007	99.9	43.8	46.6202	16.6935	6	0.89	ERS3476662
HICF0458	22	22	Staphylococcus aureus	84.47	Burholderia dolosa	0.01	mecA_MRSA252	2007	100	46.1	62.9349	14.8195	8	0.97	ERS3476663
HICF0459	22	22	Staphylococcus aureus	86.21	Staphylococcus epidermidis	0.08	mecA_MRSA252	2007	99.95	43.6	58.5761	13.9624	6	0.97	ERS3476664
HICF0460	22	22	Staphylococcus aureus	86	Burholderia dolosa	0.01	mecA_MRSA252	2007	99.95	60.1	68.5837	16.4452	0	0.98	ERS3476665
HICF0461	45	45	Staphylococcus aureus	86.15	Staphylococcus argenteus	0.01	mecA_MRSA252	2007	99.9	66.8	59.4184	21.3959	6	0.91	ERS3476666
HICF0462	22	22	Staphylococcus aureus	85.78	n/a	0	mecA_MRSA252	2007	99.95	53.8	63.2518	15.7722	2	0.98	ERS3476667
HICF0463	59	59	Staphylococcus aureus	87.63	Staphylococcus epidermidis	0.05	mecA_MRSA252	2007	99.95	75	89.5951	30.0265	14	0.89	ERS3476668
HICF0464	22	22	Staphylococcus aureus	83.96	Staphylococcus warneri	0.01	mecA_MRSA252	2007	100	53.1	62.8197	15.4957	9	0.97	ERS3476669
HICF0465	5	5	Staphylococcus aureus	83.02	Enterococcus faecalis	0.01	mecA_MRSA252	2007	99.95	49.1	60.2416	21.3433	10	0.91	ERS3476670
HICF0467	22	22	Staphylococcus aureus	84.57	Burholderia dolosa	0.01	mecA_MRSA252	2007	100	61.5	64.4556	16.857	4	0.97	ERS3476671
HICF0468	8	8	Staphylococcus aureus	87.98	Burholderia dolosa	0.01	mecA_MRSA252	2007	99.9	49.9	62.7109	20.2944	11	0.91	ERS3476672
HICF0470	22	22	Staphylococcus aureus	85.42	Burholderia dolosa	0.01	mecA_MRSA252	2007	99.95	52.6	60.8425	14.8819	1	0.98	ERS3476673
HICF0471	22	22	Staphylococcus aureus	87.27	Burholderia dolosa	0.01	mecA_MRSA252	2007	99.95	57.6	71.2006	15.9891	1	0.96	ERS3476674
HICF0472	6	5	Staphylococcus aureus	87.24	Staphylococcus argenteus	0.01	mecA_MRSA252	2007	100	68.2	67.849	23.681	13	0.9	ERS3476675
HICF0473	22	22	Staphylococcus aureus	86.19	n/a	0	mecA_MRSA252	2007	99.95	41.2	57.4303	13.5213	1	0.98	ERS3476676
HICF0474	22	22	Staphylococcus aureus	85.57	n/a	0	mecA_MRSA252	2007	100	59.3	68.4386	18.212	2	0.97	ERS3476677
HICF0475	6	5	Staphylococcus aureus	87.95	Staphylococcus argenteus	0.01	mecA_MRSA252	2007	100	61.1	69.6876	23.1144	14	0.9	ERS3476678
HICF0476	22	22	Staphylococcus aureus	88.69	n/a	0	mecA_MRSA252	2007	99.95	54.7	68.8448	15.17	3	0.98	ERS3476679
HICF0477	45	45	Staphylococcus aureus	86.95	Staphylococcus argenteus	0.01	mecA_MRSA252	2007	99.9	71.2	80.1872	27.32	7	0.91	ERS3476680
HICF0478	22	22	Staphylococcus aureus	86.98	n/a	0	mecA_MRSA252	2007	99.95	41.3	47.6744	13.4812	1	0.97	ERS3476681
HICF0479	45	45	Staphylococcus aureus	88.36	Staphylococcus argenteus	0.01	mecA_MRSA252	2007	99.9	40.5	45.0764	17.0125	3	0.9	ERS3476682
HICF0480	22	22	Staphylococcus aureus	88.41	Staphylococcus epidermidis	0.01	mecA_MRSA252	2007	100	41.2	51.1509	12.4165	5	0.96	ERS3476683
HICF0481	22	22	Staphylococcus aureus	85.24	Staphylococcus epidermidis	0.04	mecA_MRSA252	2007	100	45	59.8319	14.5695	7	0.97	ERS3476684
HICF0482	22	22	Staphylococcus aureus	84.19	Staphylococcus lugdunensis	0.06	mecA_MRSA252	2007	100	60.2	79.8128	18.5686	4	0.95	ERS3476685
HICF0483	45	45	Staphylococcus aureus	87.93	Staphylococcus argenteus	0.01	mecA_MRSA252	2007	99.9	84	93.8204	31.6464	8	0.9	ERS3476686
HICF0484	22	22	Staphylococcus aureus	85.71	n/a	0	mecA_MRSA252	2007	99.95	45.8	59.0788	14.6541	2	0.97	ERS3476687
HICF0485	22	22	Staphylococcus aureus	87.79	Staphylococcus argenteus	0.01	mecA_MRSA252	2007	99.9	82	85.2105	21.492	10	0.98	ERS3476688
HICF0486	22	22	Staphylococcus aureus	88.62	n/a	0	mecA_MRSA252	2007	99.95	92.6	94.429	22.4706	1	0.98	ERS3476689
HICF0490	5	5	Staphylococcus aureus	88.69	Staphylococcus argenteus	0.01	mecA_MRSA252	2007	100	63.9	76.0876	25.3068	7	0.9	ERS3476690
HICF0491	5	5	Staphylococcus aureus	87.52	Staphylococcus argenteus	0.01	mecA_MRSA252	2007	100	75.8	81.1214	27.2752	8	0.92	ERS3476691
HICF0492	22	22	Staphylococcus aureus	89.48	Staphylococcus argenteus	0.01	mecA_MRSA252	2007	99.95	62.5	72.7242	17.8256	3	0.96	ERS3476692
HICF0493	22	22	Staphylococcus aureus	88.75	Staphylococcus argenteus	0.02	mecA_MRSA252	2007	99.95	58.1	63.5058	17.6019	1	0.97	ERS3476693
HICF0495	59	59	Staphylococcus aureus	88.46	Staphylococcus epidermidis	0.05	mecA_MRSA252	2007	99.95	29.3	33.4277	12.2735	11	0.88	ERS3476694
HICF0496	22	22	Staphylococcus aureus	87.93	Staphylococcus argenteus	0.01	mecA_MRSA252	2007	100	59.2	68.4387	16.8765	0	0.96	ERS3476695
HICF0497	22	22	Staphylococcus aureus	87.55	Staphylococcus argenteus	0.01	mecA_MRSA252	2007	100	60	69.8141	17.3213	7	0.97	ERS3476696
HICF0498	59	59	Staphylococcus aureus	88.25	Staphylococcus epidermidis	0.34	mecA_MRSA252	2007	99.95	33.5	36.0514	13.2437	7	0.88	ERS3476697
HICF0499	1535	15	Staphylococcus aureus	86.52	Staphylococcus haemolyticus	0.12	mecA_MRSA252	2007	99.95	54.9	62.8424	22.4549	14	0.9	ERS3476698
HICF0500	22	22	Staphylococcus aureus	85.48	n/a	0	mecA_MRSA252	2007	99.95	65.7	77.7959	19.4049	8	0.98	ERS3476699
HICF0502	5	5	Staphylococcus aureus	89.29	n/a	0	mecA_MRSA252	2007	100	35.9	37.4111	13.5753	8	0.89	ERS3476700
HICF0503	22	22	Staphylococcus aureus	87.99	n/a	0	mecA_MRSA252	2007	100	44.8	53.9121	13.9282	2	0.97	ERS3476701
HICF0504	6	5	Staphylococcus aureus	89.37	Staphylococcus argenteus	0.01	mecA_MRSA252	2007	100	79.3	84.4334	28.0643	11	0.9	ERS3476702
HICF0506	8	8	Staphylococcus aureus	87.37	Staphylococcs epidermidis	0.04	mecA_MRSA252	2007	99.95	70	69.5893	24.0851	14	0.92	ERS3476703
HICF0507	239	8	Staphylococcus aureus	85.37	n/a	0	mecA_MRSA252	2007	99.9	78.7	80.0629	27.7771	9	0.91	ERS3476704
HICF0509	45*	45	Staphylococcus aureus	89.23	Staphylococcus argenteus	0.01	mecA_MRSA252	2007	99.9	51	60.8309	21.3633	2	0.9	ERS3476705
HICF0510	97	71, 97	Staphylococcus aureus	90.13	Staphylococcus lugdunensis	0.02	mecA_MRSA252	2007	100	50.2	61.8925	21.676	5	0.89	ERS3476706
HICF0511	22	22	Staphylococcus aureus	85.85	n/a	0	mecA_MRSA252	2007	100	60.2	64.2495	17.3814	5	0.97	ERS3476707
HICF0512	22	22	Staphylococcus aureus	84.37	n/a	0	mecA_MRSA252	2007	100	43.7	51.5862	14.1333	4	0.97	ERS3476708
HICF0513	8	8	Staphylococcus aureus	86.44	n/a	0	mecA_MRSA252	2007	100	54.1	59.8282	20.8495	11	0.91	ERS3476709
HICF0514	22	22	Staphylococcus aureus	85.82	n/a	0	mecA_MRSA252	2007	100	44.4	50.8328	14.0136	4	0.97	ERS3476710
HICF0515	97	71, 97	Staphylococcus aureus	89.94	Staphylococcus argenteus	0.03	mecA_MRSA252	2007	100	36.3	38.8853	14.4981	3	0.88	ERS3476711
HICF0516	8	8	Staphylococcus aureus	84.26	Staphylococcus argenteus	0.01	mecA_MRSA252	2007	100	55.9	64.6045	21.859	8	0.92	ERS3476712
HICF0517	2625	5	Staphylococcus aureus	86.76	Staphylococcs epidermidis	2.05	mecA_MRSA252	2007	100	52.7	61.0794	21.359	8	0.9	ERS3476713
HICF0518	22	22	Staphylococcus aureus	87.75	n/a	0	mecA_MRSA252	2007	100	62.8	67.7654	18.3444	4	0.96	ERS3476714
HICF0519	22	22	Staphylococcus aureus	88.08	n/a	0	mecA_MRSA252	2007	99.95	49.6	62.0623	15.4459	1	0.98	ERS3476715
HICF0520	59	59	Staphylococcus aureus	89.72	Staphylococcs epidermidis	0.06	mecA_MRSA252	2007	99.95	29.4	37.3307	13.7197	7	0.89	ERS3476716
HICF0521	22	22	Staphylococcus aureus	89.5	n/a	0	mecA_MRSA252	2007	99.95	48.7	60.0499	16.089	1	0.98	ERS3476717
HICF0522	22	22	Staphylococcus aureus	85.01	n/a	0	mecA_MRSA252	2007	99.95	68	76.9895	20.9496	5	0.98	ERS3476718
HICF0523	22	22	Staphylococcus aureus	88	n/a	0	mecA_MRSA252	2007	100	58.5	66.3131	17.5367	1	0.97	ERS3476719
HICF0524	97	71, 97	Staphylococcus aureus	87	Staphylococcus lugdunensis	0.14	mecA_MRSA252	2007	99.95	57.4	62.1778	23.0583	9	0.89	ERS3476720
HICF0525	59	59	Staphylococcus aureus	88.79	Staphylococcs epidermidis	0.06	mecA_MRSA252	2007	99.95	33.7	42.225	15.2401	9	0.88	ERS3476721
HICF0526	22	22	Staphylococcus aureus	85.99	n/a	0	mecA_MRSA252	2007	100	59.3	67.8451	17.6419	4	0.97	ERS3476722
HICF0527	5	5	Staphylococcus aureus	90.1	n/a	0	mecA_MRSA252	2007	100	56.4	69.6844	24.2751	7	0.9	ERS3476723
HICF0528	22*	22	Staphylococcus aureus	87.85	Staphylococcs epidermidis	0.01	mecA_MRSA252	2007	99.95	29.8	40.5567	10.4855	1	0.95	ERS3476724
HICF0529	22	22	Staphylococcus aureus	86.63	n/a	0	mecA_MRSA252	2007	100	48.3	58.0876	15.5839	1	0.97	ERS3476725
HICF0530	45	45	Staphylococcus aureus	89.55	Staphylococcus argenteus	0.01	mecA_MRSA252	2007	99.9	39.3	45.0502	16.4609	7	0.89	ERS3476726
HICF0531	45	45	Staphylococcus aureus	89.69	Staphylococcus argenteus	0.01	mecA_MRSA252	2007	99.9	32.3	33.1516	12.277	6	0.87	ERS3476727
HICF0532	22	22	Staphylococcus aureus	89.59	Staphylococcus haemolyticus	0.27	mecA_MRSA252	2007	99.95	32.6	41.316	11.0554	3	0.95	ERS3476728
HICF0533	1	1	Staphylococcus aureus	89.44	n/a	0	mecA_MRSA252	2007	100	38.2	43.3346	15.2759	11	0.89	ERS3476729
HICF0534	859	88	Staphylococcus aureus	86.54	Staphylococcus argenteus	0.01	mecA_MRSA252	2007	100	56.6	63.1548	22.584	9	0.91	ERS3476730
HICF0535	1649	5	Staphylococcus aureus	89.2	n/a	0	mecA_MRSA252	2007	100	28.3	35.8208	13.027	9	0.88	ERS3476731
HICF0536	88	88	Staphylococcus aureus	90.04	Staphylococcus argenteus	0.01	mecA_MRSA252	2007	99.95	29.8	33.8639	12.3982	5	0.88	ERS3476732
HICF0537	22	22	Staphylococcus aureus	85.96	n/a	0	mecA_MRSA252	2007	100	28.5	35.3528	9.69901	1	0.95	ERS3476733
HICF0538	22	22	Staphylococcus aureus	86.37	n/a	0	mecA_MRSA252	2007	99.95	34.4	43.3965	11.2551	1	0.97	ERS3476734
HICF0539	22	22	Staphylococcus aureus	86.93	n/a	0	mecA_MRSA252	2007	100	33.4	43.6929	11.7187	1	0.95	ERS3476735
HICF0540	45	45	Staphylococcus aureus	89.66	Staphylococcus argenteus	0.01	mecA_MRSA252	2007	99.9	32.3	35.3538	12.8543	3	0.88	ERS3476736
HICF0541	5	5	Staphylococcus aureus	84.88	Staphylococcs epidermidis	0.31	mecA_MRSA252	2007	100	32.1	37.5673	13.3371	8	0.9	ERS3476737
HICF0542	22	22	Staphylococcus aureus	86.58	n/a	0	mecA_MRSA252	2007	99.95	33.4	41.366	10.8023	1	0.97	ERS3476738
HICF0544	6	5	Staphylococcus aureus	87.76	Staphylococcus argenteus	0.01	mecA_MRSA252	2007	100	89.5	98.836	31.0645	13	0.91	ERS3476739
HICF0545	22	22	Staphylococcus aureus	88.42	Escherichia coli	0.01	mecA_MRSA252	2007	99.95	85.2	107.609	22.9759	7	0.96	ERS3476740
HICF0547	22	22	Staphylococcus aureus	87.02	Burkholderia dolosa	0.01	mecA_MRSA252	2007	100	89.5	106.807	23.5753	5	0.97	ERS3476741
HICF0548	22	22	Staphylococcus aureus	88.08	Burkholderia dolosa	0.01	mecA_MRSA252	2007	99.95	79.3	89.3984	21.2272	1	0.98	ERS3476742
HICF0549	1535	15	Staphylococcus aureus	86.96	Staphylococcus haemolyticus	0.08	mecA_MRSA252	2007	99.95	85.3	93.4797	32.2356	13	0.9	ERS3476743
HICF0551	22	22	Staphylococcus aureus	88.1	Burkholderia dolosa	0.01	mecA_MRSA252	2007	99.95	126.4	130.499	30.9441	1	0.96	ERS3476744
HICF0552	22	22	Staphylococcus aureus	84.51	Staphylococcus lugdunensis	0.11	mecA_MRSA252	2007	100	105.2	118.106	26.494	5	0.95	ERS3476745
HICF0553	22	22	Staphylococcus aureus	84.8	Staphylococcs epidermidis	0.01	mecA_MRSA252	2007	100	96.3	101.303	24.6604	0	0.97	ERS3476746
HICF0554	22	22	Staphylococcus aureus	86.6	Staphylococcus argenteus	0.01	mecA_MRSA252	2007	100	65.9	70.3057	17.6467	0	0.96	ERS3476747
HICF0555	59	59	Staphylococcus aureus	87.69	Staphylococcs epidermidis	0.06	mecA_MRSA252	2007	99.95	50.7	59.4743	21.2149	12	0.89	ERS3476748
HICF0556	22	22	Staphylococcus aureus	87.66	n/a	0	mecA_MRSA252	2007	99.95	55	55.581	13.9517	0	0.97	ERS3476749
HICF0557	22	22	Staphylococcus aureus	88.25	Burkholderia dolosa	0.01	mecA_MRSA252	2007	99.95	46.7	57.1348	13.5432	0	0.98	ERS3476750
HICF0558	22	22	Staphylococcus aureus	83.75	n/a	0	mecA_MRSA252	2007	99.95	36.2	43.6094	11.3154	3	0.97	ERS3476751
HICF0559	22	22	Staphylococcus aureus	84.3	n/a	0	mecA_MRSA252	2007	99.95	70.1	72.9921	18.1398	1	0.98	ERS3476752
HICF0560	22	22	Staphylococcus aureus	85.22	n/a	0	mecA_MRSA252	2007	100	57.9	63.5308	15.1981	3	0.97	ERS3476753
HICF0561	5	5	Staphylococcus aureus	85.57	Enterococcus faecalis	0.01	mecA_MRSA252	2007	99.95	46.1	46.64	16.5074	8	0.91	ERS3476754
HICF0564	45	45	Staphylococcus aureus	87.86	Staphylococcus argenteus	0.01	mecA_MRSA252	2007	99.9	70.2	69.1399	24.1789	12	0.9	ERS3476755
HICF0565	5	5	Staphylococcus aureus	89.22	n/a	0	mecA_MRSA252	2007	100	66.9	67.4911	23.1135	15	0.9	ERS3476756
HICF0567	45	45	Staphylococcus aureus	87.8	Staphylococcus argenteus	0.01	mecA_MRSA252	2007	99.9	116.5	118.854	39.4486	6	0.9	ERS3476757
HICF0568	22	22	Staphylococcus aureus	84.75	Burkholderia dolosa	0.01	mecA_MRSA252	2007	100	110.2	117.385	27.0367	5	0.97	ERS3476758
HICF0569	22	22	Staphylococcus aureus	84.2	Burkholderia dolosa	0.01	mecA_MRSA252	2007	100	110	116.4	27.3966	7	0.97	ERS3476759
HICF0570	59	59	Staphylococcus aureus	87.4	Staphylococcs epidermidis	0.06	mecA_MRSA252	2007	99.95	44.5	52.3657	18.6559	10	0.89	ERS3476760
HICF0572	45	45	Staphylococcus aureus	86.73	Staphylococcus argenteus	0.01	mecA_MRSA252	2007	99.9	56.1	65.6071	23.6349	3	0.91	ERS3476761
HICF0573	1	1	Staphylococcus aureus	87.29	n/a	0	mecA_MRSA252	2007	100	41.6	49.7949	17.8659	8	0.91	ERS3476762
HICF0574	22	22	Staphylococcus aureus	88.11	n/a	0	mecA_MRSA252	2007	99.95	61.5	68.3425	18.1032	3	0.98	ERS3476763
HICF0575	188	1	Staphylococcus aureus	87.99	n/a	0	mecA_MRSA252	2007	99.95	47.4	53.0592	19.5029	8	0.91	ERS3476764
HICF0576	30	30	Staphylococcus aureus	89.06	Staphylococcus simulans	0.05	mecA_MRSA252	2007	99.95	43.3	52.8903	19.1931	9	0.91	ERS3476765
HICF0577	5	5	Staphylococcus aureus	90.55	n/a	0	mecA_MRSA252	2007	100	55.5	64.581	22.7424	11	0.9	ERS3476766
HICF0578	1156	12	Staphylococcus aureus	88.92	Staphylococcus argenteus	0.01	mecA_MRSA252	2007	100	41.2	47.0852	17.0914	11	0.9	ERS3476767
HICF0580	45	45	Staphylococcus aureus	89.06	Staphylococcus argenteus	0.01	mecA_MRSA252	2007	99.9	51.2	62.5192	22.6067	5	0.9	ERS3476768
HICF0581	4155	22	Staphylococcus aureus	89.29	Burkholderia dolosa	0.01	mecA_MRSA252	2007	100	48.3	64.744	17.0454	5	0.95	ERS3476769
HICF0582	97	71, 97	Staphylococcus aureus	90.43	Staphylococcus lugdunensis	0.02	mecA_MRSA252	2007	100	53.1	64.026	23.1884	9	0.9	ERS3476770
HICF0583	36	30	Staphylococcus aureus	86.23	Burkholderia dolosa	0.01	mecA_MRSA252	2007	100	55.4	61.1508	21.6881	10	0.92	ERS3476771
HICF0584	22	22	Staphylococcus aureus	89.21	Burkholderia dolosa	0.01	mecA_MRSA252	2007	99.95	45.7	53.4609	14.0058	1	0.97	ERS3476772
HICF0585	22	22	Staphylococcus aureus	86.85	Burkholderia dolosa	0.01	mecA_MRSA252	2007	99.95	53.4	65.8429	18.3324	2	0.97	ERS3476773
HICF0587	45	45	Staphylococcus aureus	74.52	Staphylococcus capitis	2.17	mecA_MRSA252	2007	99.9	52.6	57.5957	20.2179	5	0.9	ERS3476774
HICF0588	30	30	Staphylococcus aureus	89.64	n/a	0	mecA_MRSA252	2007	100	56.5	61.0093	22.1078	11	0.91	ERS3476775
HICF0589	22	22	Staphylococcus aureus	74.87	Staphylococcs epidermidis	0.86	mecA_MRSA252	2007	99.95	37.3	47.1105	13.1259	1	0.97	ERS3476776
HICF0590	1	1	Staphylococcus aureus	88.72	Enterococcus durans	0.02	mecA_MRSA252	2007	100	54.4	57.0451	20.9774	10	0.9	ERS3476777
HICF0591	45	45	Staphylococcus aureus	83.16	Staphylococcus capitis	0.16	mecA_MRSA252	2007	99.9	52.4	54.852	19.4185	3	0.91	ERS3476778
HICF0592	22	22	Staphylococcus aureus	86.92	Burkholderia dolosa	0.01	mecA_MRSA252	2007	99.95	45.1	56.398	15.754	0	0.98	ERS3476779
HICF0594	22	22	Staphylococcus aureus	89.27	Burkholderia dolosa	0.01	mecA_MRSA252	2007	99.95	62.3	70.6558	18.9346	0	0.98	ERS3476780
HICF0595	22	22	Staphylococcus aureus	86.84	Burkholderia dolosa	0.01	mecA_MRSA252	2007	99.95	48.7	55.7104	15.3863	8	0.98	ERS3476781
HICF0596	22	22	Staphylococcus aureus	85.64	Burkholderia dolosa	0.01	mecA_MRSA252	2007	99.95	39.6	55.4998	14.3988	1	0.97	ERS3476782
HICF0597	Novel*	59	Staphylococcus aureus	88.47	Staphylococcs epidermidis	0.02	mecA_MRSA252	2007	99.95	32.7	42.8878	15.8131	8	0.89	ERS3476783
HICF0598	5	5	Staphylococcus aureus	85.52	Burkholderia dolosa	0.01	mecA_MRSA252	2007	100	50.5	54.772	19.9455	13	0.9	ERS3476784
HICF0599	5	5	Staphylococcus aureus	90.52	Burkholderia dolosa	0.01	mecA_MRSA252	2007	100	60.6	67.7207	23.852	8	0.9	ERS3476785
HICF0601	130	130	Staphylococcus aureus	85.75	Staphylococcus argenteus	0.07	mecC_LGA251	1998	100	50	52.5252	20.0385	9	0.89	ERS3476786
HICF0602	59	59	Staphylococcus aureus	91.04	Staphylococcs epidermidis	0.05	mecA_MRSA252	2007	99.95	44.4	52.3177	18.3345	6	0.89	ERS3476787
HICF0603	30	30	Staphylococcus aureus	88.65	Staphylococcus argenteus	0.01	mecA_MRSA252	2007	100	44.1	54.1094	18.4799	8	0.91	ERS3476788
HICF0604	59	59	Staphylococcus aureus	90.67	Staphylococcus argenteus	0.01	mecA_MRSA252	2007	99.95	32.3	39.2772	13.8655	10	0.88	ERS3476789
HICF0605	398	398	Staphylococcus aureus	89.22	Burkholderia dolosa	0.01	mecA_MRSA252	2007	99.95	42.5	51.0924	18.4677	9	0.89	ERS3476790
HICF0606	30	30	Staphylococcus aureus	88.79	n/a	0	mecA_MRSA252	2007	100	44.2	53.1887	18.2046	11	0.91	ERS3476791
HICF0607	22	22	Staphylococcus aureus	90.72	Staphylococcs epidermidis	0.06	mecA_MRSA252	2007	99.95	52.1	61.3892	15.5267	1	0.96	ERS3476792
HICF0609	15*	n/a	Staphylococcus aureus	89.73	Staphylococcus lugdunensis	0.06	mecA_MRSA252	849/1192	99.88/99.92	8.3/10.6	43.7856	14.1412	5527	0.89	ERS3476793
HICF0610	1	1	Staphylococcus aureus	88.51	Bacillus cellulosilyticus	0.04	mecA_MRSA252	2007	100	40.7	50.1208	17.3145	8	0.9	ERS3476794
HICF0611	338	59	Staphylococcus aureus	89.68	Staphylococcs epidermidis	0.01	mecA_MRSA252	2007	99.95	39	44.3286	15.3368	13	0.88	ERS3476795
HICF0612	22	22	Staphylococcus aureus	89.27	Burkholderia dolosa	0.01	mecA_MRSA252	2007	99.95	41.6	53.6273	13.0265	0	0.98	ERS3476796
HICF0613	59	59	Staphylococcus aureus	87.68	Staphylococcs epidermidis	0.36	mecA_MRSA252	2007	99.9	37.6	44.204	15.6602	12	0.9	ERS3476797
HICF0614	30	30	Staphylococcus aureus	88.99	Staphylococcus argenteus	0.01	mecA_MRSA252	2007	99.95	36.1	41.8794	14.3182	8	0.9	ERS3476798
HICF0615	59	59	Staphylococcus aureus	87.33	Staphylococcs epidermidis	0.43	mecA_MRSA252	2007	99.9	34.6	43.2042	15.0543	12	0.9	ERS3476799
HICF0616	6	5	Staphylococcus aureus	88.68	Burkholderia dolosa	0.01	mecA_MRSA252	2007	100	28.4	32.8694	11.7802	7	0.88	ERS3476800
HICF0617	72	72	Staphylococcus aureus	89.47	Staphylococcus condimenti	0.01	mecA_MRSA252	2007	100	46.8	57.1704	19.0326	15	0.9	ERS3476801
HICF0618	22	22	Staphylococcus aureus	87.36	Staphylococcus argenteus	0.01	mecA_MRSA252	2007	100	42.2	47.1345	13.694	1	0.96	ERS3476802
HICF0619	45	45	Staphylococcus aureus	87.9	Staphylococcus argenteus	0.01	mecA_MRSA252	2007	99.9	41.8	44.707	16.9925	4	0.89	ERS3476803
HICF0620	22	22	Staphylococcus aureus	87.67	Burkholderia dolosa	0.01	mecA_MRSA252	2007	99.95	30.4	37.4867	10.11	3	0.96	ERS3476804
HICF0621	45	45	Staphylococcus aureus	88.61	Prevotella dentalis	0.26	mecA_MRSA252	2007	99.9	43.9	46.6605	16.7286	1	0.89	ERS3476805
HICF0622	30	30	Staphylococcus aureus	88.61	n/a	0	mecA_MRSA252	2007	100	41.9	50.0325	17.0962	10	0.91	ERS3476806
HICF0623	22	22	Staphylococcus aureus	86.45	Corynebacterium jeikeium	0.03	mecA_MRSA252	2007	100	37.6	45.8187	11.7553	2	0.97	ERS3476807
HICF0624	59	59	Staphylococcus aureus	85.95	Staphylococcs epidermidis	0.11	mecA_MRSA252	2007	99.95	33.3	38.7761	13.4603	8	0.89	ERS3476808
HICF0625	22	22	Staphylococcus aureus	78.21	Staphylococcs epidermidis	1.15	mecA_MRSA252	2007	99.95	44.2	55.5053	14.5309	2	0.96	ERS3476809
HICF0626	22	22	Staphylococcus aureus	87.37	n/a	0	mecA_MRSA252	2007	99.95	42	51.3353	13.456	1	0.96	ERS3476810
HICF0627	22	22	Staphylococcus aureus	84.69	Enterococcus faecalis	0.01	mecA_MRSA252	2007	100	49.2	63.6487	16.712	1	0.97	ERS3476811
HICF0628	45	45	Staphylococcus aureus	86.54	Staphylococcus equorum	0.03	mecA_MRSA252	2007	100	45.3	53.7249	19.3243	1	0.9	ERS3476812
HICF0629	22	22	Staphylococcus aureus	89.38	Staphylococcus lugdunensis	0.06	mecA_MRSA252	2007	99.95	49.7	56.0577	15.4215	11	0.95	ERS3476813
HICF0630	22	22	Staphylococcus aureus	87.84	n/a	0	mecA_MRSA252	2007	99.95	45.4	57.9908	14.711	2	0.98	ERS3476814
HICF0633	22	22	Staphylococcus aureus	87.22	Staphylococcs epidermidis	0.01	mecA_MRSA252	2007	100	42.2	52.3317	14.2549	4	0.97	ERS3476815
HICF0635	22	22	Staphylococcus aureus	89.88	n/a	0	mecA_MRSA252	2007	100	30.6	36.5626	10.1281	1	0.94	ERS3476819
HICF0636	8	8	Staphylococcus aureus	79.56	Staphylococcs epidermidis	0.11	mecA_MRSA252	2007	99.95	26.3	27.0196	9.74399	9	0.82	ERS3476820
HICF0637	5	5	Staphylococcus aureus	84.03	Staphylococcus capitis	0.2	mecA_MRSA252	2007	99.95	37.5	45.9326	16.3876	11	0.91	ERS3476821
HICF0638	45	45	Staphylococcus aureus	89.23	Staphylococcus argenteus	0.01	mecA_MRSA252	2007	99.9	37.8	47.9659	17.1902	9	0.89	ERS3476822
HICF0640	22	22	Staphylococcus aureus	84.96	n/a	0	mecA_MRSA252	2007	99.95	25.2	31.681	9.02604	2	0.93	ERS3476823
HICF0641	2851	1	Staphylococcus aureus	89.67	n/a	0	mecA_MRSA252	2007	100	41.9	46.152	17.1077	10	0.89	ERS3476824
HICF0642	45	45	Staphylococcus aureus	89.35	Staphylococcus argenteus	0.01	mecA_MRSA252	2007	99.9	29	37.2071	13.7542	6	0.88	ERS3476825
HICF0643	22	22	Staphylococcus aureus	89.54	n/a	0	mecA_MRSA252	2007	99.95	39.5	49.0174	13.4481	2	0.97	ERS3476826
HICF0644	45	45	Staphylococcus aureus	89.29	Staphylococcus argenteus	0.01	mecA_MRSA252	2007	99.9	39.2	42.7056	16.0766	5	0.89	ERS3476827
HICF0645	45	45	Staphylococcus aureus	81.16	Staphylococcus lugdunensis	0.23	mecA_MRSA252	2007	100	35.8	39.4202	14.9282	7	0.88	ERS3476828
HICF0646	22	22	Staphylococcus aureus	89.35	n/a	0	mecA_MRSA252	2007	100	32.7	43.1226	11.6198	3	0.95	ERS3476829
HICF0647	30	30	Staphylococcus aureus	88.56	Burkholderia dolosa	0.01	mecA_MRSA252	2007	100	34.9	39.801	14.5788	13	0.89	ERS3476830
HICF0648	22	22	Staphylococcus aureus	86.68	Burkholderia dolosa	0.01	mecA_MRSA252	2007	100	40.8	44.3102	12.5242	4	0.95	ERS3476831
HICF0649	737	22	Staphylococcus aureus	89.26	n/a	0	mecA_MRSA252	2007	100	39.1	47.3011	13.1642	11	0.96	ERS3476832
HICF0651	508	45	Staphylococcus aureus	86.99	Staphylococcus argenteus	0.01	mecA_MRSA252	2007	100	30.8	35.4726	13.8634	5	0.88	ERS3476816
HICF0652	6	5	Staphylococcus aureus	88.94	Staphylococcus argenteus	0.02	mecA_MRSA252	2007	100	34.5	37.9039	14.376	8	0.88	ERS3476817
HICF0653	22	22	Staphylococcus aureus	87.84	n/a	0	mecA_MRSA252	2007	100	40.1	44.9748	13.2948	2	0.97	ERS3476818
HICF0654	22	22	Staphylococcus aureus	89.57	n/a	0	mecA_MRSA252	2007	99.95	35.8	41.1874	11.3982	2	0.97	ERS3476833
HICF0655	8	8	Staphylococcus aureus	85.43	Staphylococcus pseudintermedius	0.16	mecA_MRSA252	2007	100	35.8	38.3621	14.0988	5	0.88	ERS3476834
HICF0656	22	22	Staphylococcus aureus	85.22	Staphylococcus epidermidis	0.04	mecA_MRSA252	2007	100	34.2	41.2692	11.5112	1	0.97	ERS3476835
HICF0657	398	398	Staphylococcus aureus	87.79	n/a	0	mecA_MRSA252	2007	99.9	38.9	41.58	15.4953	5	0.89	ERS3476836
HICF0658	22	22	Staphylococcus aureus	84.83	n/a	0	mecA_MRSA252	2007	100	36.5	45.4797	12.7277	10	0.97	ERS3476837
HICF0659	36	30	Staphylococcus aureus	86.24	Burkholderia dolosa	0.01	mecA_MRSA252	2007	100	39.2	41.9887	15.9023	8	0.91	ERS3476838
HICF0660	22	22	Staphylococcus aureus	85.64	n/a	0	mecA_MRSA252	2007	100	37.4	47.8926	13.7151	1	0.97	ERS3476839
HICF0661	22	22	Staphylococcus aureus	86.89	n/a	0	mecA_MRSA252	2007	100	37.4	47.7973	12.3131	2	0.97	ERS3476840
HICF0662	1245	130	Staphylococcus aureus	88.7	Staphylococcus argenteus	0.07	mecC_LGA251	1998	100	40.9	42.9326	16.5891	10	0.87	ERS3476841
HICF0663	22	22	Staphylococcus aureus	87.07	n/a	0	mecA_MRSA252	2007	100	37.6	45.7949	12.0888	1	0.97	ERS3476842
HICF0665	22	22	Staphylococcus aureus	88.79	n/a	0	mecA_MRSA252	2007	99.95	37.4	46.9712	11.9594	4	0.98	ERS3476843
HICF0666	59	59	Staphylococcus aureus	87.61	Staphylococcus epidermidis	0.05	mecA_MRSA252	2007	99.95	37.4	47.9509	16.9023	8	0.9	ERS3476844
HICF0667	45	45	Staphylococcus aureus	87.93	Staphylococcus argenteus	0.01	mecA_MRSA252	2007	99.9	34.8	39.7441	14.8185	5	0.89	ERS3476845
HICF0668	22	22	Staphylococcus aureus	84.8	n/a	0	mecA_MRSA252	2007	100	38.3	46.1642	12.7389	3	0.97	ERS3476846
HICF0669	45	45	Staphylococcus aureus	84.67	Staphylococcus lugdunensis	0.17	mecA_MRSA252	2007	100	35.1	41.4648	15.6659	5	0.89	ERS3476847
HICF0670	22	22	Staphylococcus aureus	85.43	Staphylococcus epidermidis	0.02	mecA_MRSA252	2007	100	34.9	45.3182	12.2765	2	0.97	ERS3476848
HICF0671	22	22	Staphylococcus aureus	88.93	Burkholderia dolosa	0.01	mecA_MRSA252	2007	100	39.3	46.7028	12.7266	7	0.97	ERS3476849
HICF0672	15	15	Staphylococcus aureus	89.73	n/a	0	mecA_MRSA252	2007	99.95	45.2	48.0214	18.0801	9	0.88	ERS3476850
HICF0673	45	45	Staphylococcus aureus	89.47	Staphylococcus argenteus	0.01	mecA_MRSA252	2007	99.9	34.5	43.9953	15.7667	6	0.89	ERS3476851
HICF0674	2371	22	Staphylococcus aureus	85.61	Staphylococcus lugdunensis	0.05	mecA_MRSA252	2007	100	30.4	37.5254	10.8667	7	0.93	ERS3476852
HICF0675	30	30	Staphylococcus aureus	87.76	Staphylococcus haemolyticus	0.05	mecA_MRSA252	2007	99.95	39.2	41.857	15.2499	8	0.9	ERS3476853
HICF0677	22	22	Staphylococcus aureus	86.54	n/a	0	mecA_MRSA252	2007	100	41.6	48.7435	13.8756	1	0.96	ERS3476854
HICF0678	59	59	Staphylococcus aureus	88.15	Staphylococcus epidermidis	0.05	mecA_MRSA252	2007	99.95	71.3	75.8516	26.2297	13	0.89	ERS3476855
HICF0680	22	22	Staphylococcus aureus	86.03	Staphylococcus argenteus	0.01	mecA_MRSA252	2007	99.95	40.3	43.2423	12.0204	1	0.97	ERS3476856
HICF0681	22	22	Staphylococcus aureus	85.75	n/a	0	mecA_MRSA252	2007	100	47.4	58.7045	15.1823	1	0.96	ERS3476857
HICF0682	22	22	Staphylococcus aureus	89.18	n/a	0	mecA_MRSA252	2007	99.95	24.3	31.4353	8.99022	1	0.92	ERS3476858
HICF0683	22	22	Staphylococcus aureus	81.92	Prevotella dentalis	1.64	mecA_MRSA252	2007	100	36.6	49.6011	14.0878	1	0.97	ERS3476859
HICF0684	22	22	Staphylococcus aureus	89.48	n/a	0	mecA_MRSA252	2007	99.95	42.9	59.5436	14.5569	0	0.98	ERS3476860
HICF0685	22	22	Staphylococcus aureus	88.44	Burkholderia dolosa	0.01	mecA_MRSA252	2007	99.95	39	46.1142	13.0039	3	0.97	ERS3476861
HICF0686	22	22	Staphylococcus aureus	81.35	Corynebacterium striatum	0.05	mecA_MRSA252	2007	99.95	34.3	43.094	11.5923	3	0.97	ERS3476862
HICF0687	22	22	Staphylococcus aureus	88.24	Staphylococcus lugdunensis	0.07	mecA_MRSA252	2007	99.95	44.3	52.3935	14.1545	3	0.95	ERS3476863
HICF0688	22	22	Staphylococcus aureus	85.76	Staphylococcus warneri	0.01	mecA_MRSA252	2007	100	22	27.4171	8.49268	0	0.84	ERS3476864
HICF0689	22	22	Staphylococcus aureus	88.4	n/a	0	mecA_MRSA252	2007	100	34.8	41.0896	11.613	3	0.96	ERS3476865
HICF0690	125	5	Staphylococcus aureus	89.68	Staphylococcus lugdunensis	0.03	mecA_MRSA252	2007	100	33.1	39.34	14.4183	9	0.88	ERS3476866
HICF0691	22	22	Staphylococcus aureus	89.79	Staphylococcus haemolyticus	0.01	mecA_MRSA252	2007	99.95	38.3	49.213	13.4417	0	0.98	ERS3476867
HICF0692	22	22	Staphylococcus aureus	85.85	n/a	0	mecA_MRSA252	2007	100	39.4	48.8338	13.811	2	0.97	ERS3476868
HICF0693	149	5	Staphylococcus aureus	89.95	Staphylococcus simulans	0.15	mecA_MRSA252	2007	99.95	32	37.5854	14.1137	16	0.88	ERS3476869
HICF0694	22	22	Staphylococcus aureus	88.06	Staphylococcus epidermidis	0.02	mecA_MRSA252	2007	100	45.7	56.2968	15.6778	3	0.97	ERS3476870
HICF0695	22	22	Staphylococcus aureus	87.52	n/a	0	mecA_MRSA252	2007	99.95	42.6	50.2756	14.488	1	0.96	ERS3476871
HICF0696	5	5	Staphylococcus aureus	87.6	Staphylococcus argenteus	0.01	mecA_MRSA252	2007	99.95	39.6	45.2492	16.4671	6	0.91	ERS3476872
HICF0697	834	1	Staphylococcus aureus	89.58	Staphylococcus haemolyticus	0.14	mecA_MRSA252	2007	99.95	39.3	45.6643	17.4071	10	0.89	ERS3476873
HICF0698	22	22	Staphylococcus aureus	85.27	Burkholderia dolosa	0.01	mecA_MRSA252	2007	99.95	33.9	45.3211	12.2889	0	0.97	ERS3476874
HICF0699	149	5	Staphylococcus aureus	81.07	Prevotella dentalis	1.05	mecA_MRSA252	2007	99.95	32	38.3065	14.5285	8	0.88	ERS3476875
HICF0700	737	22	Staphylococcus aureus	89.59	n/a	0	mecA_MRSA252	2007	100	26.6	33.809	9.97616	5	0.92	ERS3476876
HICF0701	45	45	Staphylococcus aureus	89.35	Burkholderia dolosa	0.01	mecA_MRSA252	2007	99.9	35.2	38.6384	14.4362	4	0.88	ERS3476877
HICF0702	8	8	Staphylococcus aureus	86.52	Staphylococcus saphrophyticus	0.12	mecA_MRSA252	2007	100	36.4	45.8425	16.409	9	0.91	ERS3476878
HICF0703	6	5	Staphylococcus aureus	89.4	Staphylococcus argenteus	0.01	mecA_MRSA252	2007	100	30.4	37.5008	13.8312	7	0.89	ERS3476879
HICF0704	22	22	Staphylococcus aureus	85.12	Burkholderia dolosa	0.01	mecA_MRSA252	2007	100	30.7	37.3875	10.6263	0	0.96	ERS3476880
HICF0705	22	22	Staphylococcus aureus	84.79	n/a	0	mecA_MRSA252	2007	100	32.1	42.6787	12.1169	3	0.97	ERS3476881
HICF0706	105	5	Staphylococcus aureus	88.16	n/a	0	mecA_MRSA252	2007	100	36.9	44.0871	15.5257	17	0.91	ERS3476882
HICF0707	97	71, 97	Staphylococcus aureus	83.2	Staphylococcus lugdunensis	0.23	mecA_MRSA252	2007	100	36.8	47.2048	17.1301	4	0.89	ERS3476883
HICF0708	22	22	Staphylococcus aureus	88.07	Jeotgalibaca sp. PTS2502	0.02	mecA_MRSA252	2007	99.95	40.5	55.6975	13.88	0	0.98	ERS3476884
HICF0709	59	59	Staphylococcus aureus	88.37	Staphylococcus epidermidis	0.05	mecA_MRSA252	2007	99.95	46	52.0771	18.2618	5	0.89	ERS3476885
HICF0710	22	22	Staphylococcus aureus	85.28	Staphylococcus argenteus	0.01	mecA_MRSA252	2007	99.95	39.4	50.4319	12.9986	0	0.98	ERS3476886
HICF0711	22	22	Staphylococcus aureus	88.78	Jeotgalibaca sp. PTS2502	0.01	mecA_MRSA252	2007	99.95	46.7	53.7626	13.7138	0	0.98	ERS3476887
HICF0712	22	22	Staphylococcus aureus	88.65	n/a	0	mecA_MRSA252	2007	99.95	40.6	52.3362	13.5927	2	0.97	ERS3476888
HICF0714	22	22	Staphylococcus aureus	88.63	n/a	0	mecA_MRSA252	2007	99.95	35.1	47.6614	12.2106	2	0.97	ERS3476889
HICF0715	45	45	Staphylococcus aureus	88.18	Staphylococcus argenteus	0.01	mecA_MRSA252	2007	99.9	36	39.9419	14.6427	3	0.9	ERS3476890
HICF0716	22	22	Staphylococcus aureus	89.85	n/a	0	mecA_MRSA252	2007	99.95	36.2	44.5545	12.8392	1	0.96	ERS3476891
HICF0717	22	22	Staphylococcus aureus	83.99	n/a	0	mecA_MRSA252	2007	100	44.3	59.7405	15.1004	3	0.97	ERS3476892
HICF0718	22	22	Staphylococcus aureus	87.49	n/a	0	mecA_MRSA252	2007	99.95	35.7	44.2338	11.8564	1	0.97	ERS3476893
HICF0719	22	22	Staphylococcus aureus	86.03	n/a	0	mecA_MRSA252	2007	100	43.1	53.0012	13.8773	3	0.97	ERS3476894
HICF0720	1649	5	Staphylococcus aureus	90.37	Staphylococcus argenteus	0.01	mecA_MRSA252	2007	100	38.9	47.3299	17.097	14	0.89	ERS3476895
HICF0721	22	22	Staphylococcus aureus	87.64	n/a	0	mecA_MRSA252	2007	100	37.2	48.3116	12.6504	2	0.96	ERS3476896
HICF0722	612	8	Staphylococcus aureus	82.29	n/a	0	mecA_MRSA252	2007	99.95	35.5	37.8681	13.8866	8	0.9	ERS3476897
HICF0723	22	22	Staphylococcus aureus	84.06	Staphylococcus argenteus	0.01	mecA_MRSA252	2007	100	44.2	51.5158	13.6768	3	0.97	ERS3476898
HICF0724	22	22	Staphylococcus aureus	85.45	Staphylococcus epidermidis	0.08	mecA_MRSA252	2007	99.95	41.5	44.9311	13.4115	1	0.96	ERS3476899
HICF0725	22	22	Staphylococcus aureus	89.95	n/a	0	mecA_MRSA252	2007	99.95	48	57.0389	15.9496	0	0.98	ERS3476900
HICF0726	59	59	Staphylococcus aureus	87.22	Staphylococcus epidermidis	0.05	mecA_MRSA252	2007	99.95	47.6	54.4552	19.0093	8	0.89	ERS3476901
HICF0727	22	22	Staphylococcus aureus	87.09	Staphylococcus argenteus	0.01	mecA_MRSA252	2007	100	44.1	51.7751	13.6503	1	0.97	ERS3476902
HICF0728	5	5	Staphylococcus aureus	85.27	Enterococcus faecalis	0.01	mecA_MRSA252	2007	99.95	43.2	45.6228	16.4623	6	0.91	ERS3476903
HICF0729	22	22	Staphylococcus aureus	89.38	Staphylococcus haemolyticus	0.26	mecA_MRSA252	2007	99.95	40.4	51.9008	13.2821	2	0.95	ERS3476904
HICF0730	59	59	Staphylococcus aureus	88.42	Staphylococcus epidermidis	0.25	mecA_MRSA252	2007	99.95	50.8	53.1513	18.852	8	0.9	ERS3476905
HICF0731	5	5	Staphylococcus aureus	89.76	Staphylococcus lugdunensis	0.02	mecA_MRSA252	2007	99.95	44	48.5926	17.2751	8	0.9	ERS3476906
HICF0733	22	22	Staphylococcus aureus	83.69	n/a	0	mecA_MRSA252	2007	100	45	59.1465	15.1416	2	0.97	ERS3476907
HICF0734	45	45	Staphylococcus aureus	86.42	Staphylococcus epidermidis	0.27	mecA_MRSA252	2007	99.9	34.9	40.7832	14.9117	5	0.89	ERS3476908
HICF0735	22	22	Staphylococcus aureus	89.15	n/a	0	mecA_MRSA252	2007	99.95	45.1	55.7159	14.552	2	0.98	ERS3476909
HICF0736	45	45	Staphylococcus aureus	85.39	Staphylococcus epidermidis	0.22	mecA_MRSA252	2007	99.9	47.5	53.8414	19.1268	6	0.89	ERS3476910
HICF0737	22	22	Staphylococcus aureus	84.12	Staphylococcus argenteus	0.01	mecA_MRSA252	2007	100	47.6	55.8324	15.4183	3	0.97	ERS3476911
HICF0738	45	45	Staphylococcus aureus	87.82	Staphylococcus argenteus	0.01	mecA_MRSA252	2007	99.9	55.6	62.5912	21.9952	4	0.9	ERS3476912
HICF0739	59	59	Staphylococcus aureus	90.42	Staphylococcus epidermidis	0.06	mecA_MRSA252	2007	99.95	53.3	53.6429	19.5662	10	0.89	ERS3476913
HICF0740	22	22	Staphylococcus aureus	86.71	n/a	0	mecA_MRSA252	2007	99.95	43	57.3019	14.3402	0	0.98	ERS3476914
HICF0742	45	45	Staphylococcus aureus	87.88	Staphylococcus argenteus	0.01	mecA_MRSA252	2007	99.9	58	59.739	21.5684	9	0.91	ERS3476915
HICF0743	789	8	Staphylococcus aureus	88.99	n/a	0	mecA_MRSA252	2007	99.95	49.3	56.9436	20.0581	13	0.89	ERS3476916
HICF0744	22	22	Staphylococcus aureus	83.8	Burkholderia dolosa	0.01	mecA_MRSA252	2007	100	90.1	93.7014	21.3811	6	0.97	ERS3476917
HICF0745	59	59	Staphylococcus aureus	85.28	Staphylococcus epidermidis	0.35	mecA_MRSA252	2007	99.95	73.5	76.3167	24.9771	17	0.9	ERS3476918
HICF0747	22	22	Staphylococcus aureus	82.3	Staphylococcus lugdunensis	0.06	mecA_MRSA252	2007	99.95	79.1	90.3488	20.1435	13	0.96	ERS3476919
HICF0748	22	22	Staphylococcus aureus	87.36	n/a	0	mecA_MRSA252	2007	100	43.4	50.0783	13.2682	4	0.97	ERS3476920
HICF0751	45	45	Staphylococcus aureus	86.4	Staphylococcus argenteus	0.01	mecA_MRSA252	2007	99.9	54.6	61.2917	20.5003	5	0.9	ERS3476921
HICF0752	8	8	Staphylococcus aureus	87.36	n/a	0	mecA_MRSA252	2007	100	35.3	41.3948	14.5915	4	0.92	ERS3476922
HICF0753	22	22	Staphylococcus aureus	87.03	Burkholderia dolosa	0.01	mecA_MRSA252	2007	99.95	90.4	103.079	21.5485	2	0.98	ERS3476923
HICF0754	1232	398	Staphylococcus aureus	85.15	Staphylococcus argenteus	0.01	mecA_MRSA252	2007	99.95	88.4	97.314	32.0017	11	0.91	ERS3476924
HICF0755	22	22	Staphylococcus aureus	84.97	Staphylococcus argenteus	0.01	mecA_MRSA252	2007	99.95	53.5	64.2765	15.1287	6	0.98	ERS3476925
HICF0756	1472	30	Staphylococcus aureus	86.78	Staphylococcus lugdunensis	0.01	mecA_MRSA252	2007	100	33.5	35.0491	12.5935	13	0.88	ERS3476926
HICF0757	72	72	Staphylococcus aureus	88.85	Staphylococcus haemolyticus	0.09	mecA_MRSA252	2007	100	114.1	114.546	35.3983	9	0.9	ERS3476927
HICF0758	22	22	Staphylococcus aureus	86.85	n/a	0	mecA_MRSA252	2007	99.95	38.9	50.5379	12.9709	3	0.98	ERS3476928
HICF0759	22	22	Staphylococcus aureus	86.23	Staphylococcus haemolyticus	0.12	mecA_MRSA252	2007	100	37	41.9011	12.1546	1	0.97	ERS3476929
HICF0760	22	22	Staphylococcus aureus	85.49	Staphylococcus argenteus	0.01	mecA_MRSA252	2007	100	44.1	55.5366	14.0518	3	0.97	ERS3476930
HICF0761	22	22	Staphylococcus aureus	89.43	n/a	0	mecA_MRSA252	2007	100	35.9	46.811	12.2639	5	0.96	ERS3476931
HICF0762	22	22	Staphylococcus aureus	89.94	Staphylococcus lugdunensis	0.06	mecA_MRSA252	2007	99.95	47.5	52.5457	13.7464	1	0.96	ERS3476932
HICF0763	22	22	Staphylococcus aureus	83.69	Staphylococcus argenteus	0.01	mecA_MRSA252	2007	100	95.2	94.0292	21.7713	0	0.97	ERS3476933
HICF0765	59	59	Staphylococcus aureus	85.53	Staphylococcus epidermidis	0.05	mecA_MRSA252	2007	99.95	63.3	73.7805	24.3944	10	0.89	ERS3476934
HICF0767	45	45	Staphylococcus aureus	86.67	Staphylococcus argenteus	0.01	mecA_MRSA252	2007	99.9	86.9	89.6513	28.8534	7	0.9	ERS3476935
HICF0768	30	30	Staphylococcus aureus	85.44	Burkholderia dolosa	0.01	mecA_MRSA252	2007	100	77.9	85.257	26.9515	7	0.91	ERS3476936
HICF0769	22	22	Staphylococcus aureus	83.31	Staphylococcus argenteus	0.01	mecA_MRSA252	2007	100	74.3	82.1426	17.9769	1	0.96	ERS3476937
HICF0770	59*	59	Staphylococcus aureus	84.76	Staphylococcus epidermidis	0.05	mecA_MRSA252	2007	99.95	74	76.17	24.6707	15	0.89	ERS3476938
HICF0771	45	45	Staphylococcus aureus	89.29	Staphylococcus argenteus	0.01	mecA_MRSA252	2007	99.9	42.6	49.5613	17.7644	6	0.89	ERS3476939
HICF0772	45	45	Staphylococcus aureus	86.51	Staphylococcus argenteus	0.01	mecA_MRSA252	2007	99.9	90.4	96.7121	31.2701	7	0.9	ERS3476940
HICF0774	30	30	Staphylococcus aureus	86.07	Burkholderia dolosa	0.01	mecA_MRSA252	2007	100	82.1	89.1926	29.1683	6	0.9	ERS3476941
HICF0775	22	22	Staphylococcus aureus	87.7	n/a	0	mecA_MRSA252	2007	100	44.7	57.4158	14.5433	4	0.96	ERS3476942
HICF0776	22	22	Staphylococcus aureus	84.08	Staphylococcus haemolyticus	0.29	mecA_MRSA252	2007	100	81.4	88.6802	21.0396	8	0.98	ERS3476943
HICF0777	22	22	Staphylococcus aureus	86.97	Burkholderia dolosa	0.01	mecA_MRSA252	2007	99.95	103.6	101.991	25.2213	4	0.98	ERS3476944
HICF0778	45	45	Staphylococcus aureus	88	Staphylococcus argenteus	0.01	mecA_MRSA252	2007	99.9	42.3	46.0401	16.9171	6	0.91	ERS3476945
HICF0779	22	22	Staphylococcus aureus	86.84	n/a	0	mecA_MRSA252	2007	99.95	40.1	43.8462	11.4459	0	0.97	ERS3476946
HICF0780	22	22	Staphylococcus aureus	86.66	n/a	0	mecA_MRSA252	2007	100	27.9	34.4776	9.25737	4	0.95	ERS3476947
HICF0781	2625	5	Staphylococcus aureus	91	n/a	0	mecA_MRSA252	2007	100	42.7	46.6473	16.1303	14	0.89	ERS3476948
HICF0782	22	22	Staphylococcus aureus	85.6	Staphylococcus argenteus	0.01	mecA_MRSA252	2007	100	40.3	48.5929	12.6618	6	0.96	ERS3476949
HICF0784	22	22	Staphylococcus aureus	86.91	n/a	0	mecA_MRSA252	2007	100	54.4	66.729	17.1681	1	0.97	ERS3476950
HICF0785	22	22	Staphylococcus aureus	88.66	Staphylococcus lugdunensis	0.06	mecA_MRSA252	2007	99.95	44.1	52.0101	13.6938	6	0.94	ERS3476951
HICF0786	6	5	Staphylococcus aureus	85.24	Staphylococcus nepalensis/Staphylococcus argenteus	0.01	mecA_MRSA252	2007	100	54.8	63.1057	21.9331	12	0.9	ERS3476952
HICF0787	22	22	Staphylococcus aureus	86	Staphylococcus argenteus/Staphylococcus epidermidis	0.01	mecA_MRSA252	2007	100	42.9	53.945	13.6316	4	0.97	ERS3476953
HICF0788	30	30	Staphylococcus aureus	87.92	n/a	0	mecA_MRSA252	2007	100	39.6	47.3617	16.4115	12	0.9	ERS3476954
HICF0789	22	22	Staphylococcus aureus	85.19	Staphylococcus argenteus	0.01	mecA_MRSA252	2007	100	40.1	53.4173	13.776	3	0.97	ERS3476955
HICF0790	22	22	Staphylococcus aureus	87.5	n/a	0	mecA_MRSA252	2007	99.95	59.3	74.1681	18.4718	0	0.98	ERS3476956
HICF0791	45	45	Staphylococcus aureus	76.19	Staphylococcus saprophyticus	0.93	mecA_MRSA252	2007	99.9	48.7	55.4873	19.7387	3	0.9	ERS3476957
HICF0792	22	22	Staphylococcus aureus	87.47	Staphylococcus argenteus	0.01	mecA_MRSA252	2007	100	54.6	69.1663	16.8082	8	0.97	ERS3476958
HICF0794	45	45	Staphylococcus aureus	89.85	n/a	0	mecA_MRSA252	2007	100	60.6	64.7136	22.9796	4	0.91	ERS3476959
HICF0796	22	22	Staphylococcus aureus	89.94	n/a	0	mecA_MRSA252	2007	99.95	61.1	74.6577	17.4147	0	0.96	ERS3476960
HICF0797	80	80	Staphylococcus aureus	86.35	n/a	0	mecA_MRSA252	2007	99.95	54.8	58.7577	22.115	10	0.91	ERS3476961
HICF0798	22	22	Staphylococcus aureus	80.19	Staphylococcus lugdunensis	2.77	mecA_MRSA252	2007	99.95	49	55.6504	15.9911	5	0.95	ERS3476962
HICF0799	5	5	Staphylococcus aureus	88.25	n/a	0	mecA_MRSA252	2007	100	51.4	54.4663	19.2297	8	0.9	ERS3476963
HICF0800	22	22	Staphylococcus aureus	86.08	Staphylococcus argenteus	0.01	mecA_MRSA252	2007	100	62.5	69.6388	18.7409	1	0.96	ERS3476964
HICF0801	22	22	Staphylococcus aureus	87.8	Staphylococcus haemolyticus	0.01	mecA_MRSA252	2007	100	55.1	63.3498	15.9977	14	0.97	ERS3476965
HICF0802	22	22	Staphylococcus aureus	86.47	Staphylococcus epidermidis	0.02	mecA_MRSA252	2007	100	45.9	55.8996	14.0883	3	0.97	ERS3476966
HICF0806	22	22	Staphylococcus aureus	82.99	n/a	0	mecA_MRSA252	2007	99.95	28.2	33.1479	9.38477	1	0.94	ERS3476967
HICF0807	22	22	Staphylococcus aureus	88.98	n/a	0	mecA_MRSA252	2007	99.95	48.4	54.4041	14.5354	2	0.96	ERS3476968
HICF0809	789	8	Staphylococcus aureus	87.04	Staphylococcus epidermidis	0.02	mecA_MRSA252	2007	99.95	51.3	50.615	18.6221	15	0.89	ERS3476969
HICF0810	779	779	Staphylococcus aureus	88.84	Staphylococcus epidermidis	0.25	mecA_MRSA252	2007	99.9	36.6	40.1993	15.1093	9	0.88	ERS3476970
HICF0812	22	22	Staphylococcus aureus	89.21	Staphylococcus epidermidis	0.01	mecA_MRSA252	2007	99.95	26	33.8576	9.63645	1	0.93	ERS3476971
HICF0813	5	5	Staphylococcus aureus	86.96	Staphylococcus epidermidis	0.04	mecA_MRSA252	2007	99.95	34.7	38.2201	13.5404	13	0.9	ERS3476972
HICF0814	508	45	Staphylococcus aureus	84.86	Staphylococcus epidermidis	0.19	mecA_MRSA252	2007	100	37.3	38.9973	14.9763	4	0.89	ERS3476973
HICF0815	1	1	Staphylococcus aureus	89.88	Staphylococcus argenteus	0.01	mecA_MRSA252	2007	100	36.1	37.9144	13.9146	8	0.88	ERS3476974
HICF0816	45	45	Staphylococcus aureus	89.12	Staphylococcus argenteus	0.01	mecA_MRSA252	2007	99.9	28.4	28.4799	10.9483	6	0.82	ERS3476975
HICF0817	1*	1	Staphylococcus aureus	88.89	Enterococcus durans	0.02	mecA_MRSA252	2007	100	37.9	40.0319	14.3239	5	0.89	ERS3476976
HICF0819	22	22	Staphylococcus aureus	89.2	n/a	0	mecA_MRSA252	2007	99.95	34.1	42.5882	10.966	3	0.97	ERS3476977
HICF0820	2371	22	Staphylococcus aureus	85.76	Staphylococcus lugdunensis	0.06	mecA_MRSA252	2007	100	31.2	37.5169	10.7406	6	0.94	ERS3476978
HICF0821	22	22	Staphylococcus aureus	88.36	n/a	0	mecA_MRSA252	2007	99.95	31.1	35.7103	9.98235	1	0.95	ERS3476979
HICF0822	1	1	Staphylococcus aureus	89.05	Enterococcus durans	0.02	mecA_MRSA252	2007	100	29	30.7178	11.3438	14	0.85	ERS3476980
HICF0823	8	8	Staphylococcus aureus	88.2	n/a	0	mecA_MRSA252	2007	100	28	29.8606	11.1498	3	0.86	ERS3476981
HICF0824	772	1	Staphylococcus aureus	88.04	n/a	0	mecA_MRSA252	2007	99.95	34.4	35.1799	12.5561	12	0.88	ERS3476982
HICF0826	Novel	22	Staphylococcus aureus	88.14	n/a	0	mecA_MRSA252	2007	100	28.3	33.6757	9.75811	2	0.94	ERS3476983
HICF0827	45	45	Staphylococcus aureus	88.22	Staphylococcus argenteus/Burkhoderia dolosa	0.01	mecA_MRSA252	2007	99.9	31.4	33.0291	12.4213	2	0.88	ERS3476984
HICF0828	59	59	Staphylococcus aureus	86.42	Staphylococcus epidermidis	0.72	mecA_MRSA252	2007	99.95	30.9	34.1254	12.7711	7	0.86	ERS3476985
HICF0829	22	22	Staphylococcus aureus	90.64	n/a	0	mecA_MRSA252	2007	99.95	39.7	47.3166	12.1449	0	0.96	ERS3476986
HICF0830	22	22	Staphylococcus aureus	87.16	Staphylococcus epidermidis	0.01	mecA_MRSA252	2007	100	45.9	58.2868	14.791	4	0.97	ERS3476987
HICF0831	1	1	Staphylococcus aureus	90.97	n/a	0	mecA_MRSA252	2007	100	55.2	63.4503	21.4337	12	0.89	ERS3476988
HICF0832	121	121	Staphylococcus aureus	84.97	Staphylococcus argenteus	0.01	mecA_MRSA252	2007	99.95	50.2	56.4755	20.2174	11	0.9	ERS3476989
HICF0833	45	45	Staphylococcus aureus	88.53	Staphylococcus argenteus	0.01	mecA_MRSA252	2007	99.9	66.9	71.4861	25.1032	8	0.9	ERS3476990
HICF0834	2981	1	Staphylococcus aureus	88.49	Enterococcus durans	0.02	mecA_MRSA252	2007	100	61.8	70.0137	23.5676	14	0.91	ERS3476991
HICF0835	59	59	Staphylococcus aureus	86.04	Staphylococcus epidermidis	0.06	mecA_MRSA252	2007	99.95	56.3	62.0232	21.5092	8	0.91	ERS3476992
HICF0837	22	22	Staphylococcus aureus	87.54	n/a	0	mecA_MRSA252	2007	100	63.9	79.9672	18.8154	7	0.97	ERS3476993
HICF0838	22	22	Staphylococcus aureus	83.21	n/a	0	mecA_MRSA252	2007	99.95	50.6	65.2798	16.6489	1	0.98	ERS3476994
HICF0839	45	45	Staphylococcus aureus	88.97	Staphylococcus argenteus	0.01	mecA_MRSA252	2007	99.9	58.8	68.092	23.632	8	0.9	ERS3476995
HICF0840	22	22	Staphylococcus aureus	85.55	n/a	0	mecA_MRSA252	2007	99.95	54.4	72.5362	17.477	1	0.98	ERS3476996
HICF0841	1	1	Staphylococcus aureus	88.74	Enterococcus durans	0.02	mecA_MRSA252	2007	100	45.1	51.6531	17.6199	8	0.9	ERS3476997
HICF0844	36	30	Staphylococcus aureus	86.32	n/a	0	mecA_MRSA252	2007	99.95	49.2	59.1246	20.1632	14	0.92	ERS3476998
HICF0845	5	5	Staphylococcus aureus	90.25	n/a	0	mecA_MRSA252	2007	100	50.5	62.8419	21.1671	10	0.9	ERS3476999
HICF0846	22	22	Staphylococcus aureus	87.01	Staphylococcus lugdunensis	0.05	mecA_MRSA252	2007	100	45.4	59.1528	15.0127	8	0.95	ERS3477000
HICF0847	22	22	Staphylococcus aureus	85.58	Staphylococcus argenteus	0.01	mecA_MRSA252	2007	100	38.4	48.9371	12.9669	5	0.97	ERS3477001
HICF0848	22	22	Staphylococcus aureus	88.05	n/a	0	mecA_MRSA252	2007	99.95	48.1	60.2542	16.1657	4	0.97	ERS3477002
HICF0849	1	1	Staphylococcus aureus	89.26	Staphylococcus epidermidis/Staphylococcus carnosus/Staphylococcus nepalensis	0.01	mecA_MRSA252	2007	99.95	42.9	51.7419	18.0576	6	0.9	ERS3477003
HICF0850	789	8	Staphylococcus aureus	89.51	n/a	0	mecA_MRSA252	2007	99.95	62.3	70.1275	24.7143	11	0.9	ERS3477004
HICF0851	72	72	Staphylococcus aureus	88.83	Staphylococcus condimenti/Staphylococcus lugdunensis	0.01	mecA_MRSA252	2007	99.95	39.4	49.8672	17.0245	9	0.9	ERS3477005
HICF0852	22	22	Staphylococcus aureus	87.71	n/a	0	mecA_MRSA252	2007	100	54.4	71.4471	17.515	4	0.97	ERS3477006
HICF0854	398	398	Staphylococcus aureus	88.6	Staphylococcus argenteus	0.01	mecA_MRSA252	2007	99.95	59	65.9895	24.1766	9	0.9	ERS3477007
HICF0855	612	8	Staphylococcus aureus	84.49	n/a	0	mecA_MRSA252	2007	99.95	35.2	42.7862	15.573	11	0.9	ERS3477008
HICF0856	1	1	Staphylococcus aureus	88.87	Enterococcus durans	0.02	mecA_MRSA252	2007	99.95	45.1	52.8759	18.2283	5	0.9	ERS3477009
HICF0857	22	22	Staphylococcus aureus	88.67	n/a	0	mecA_MRSA252	2007	99.95	53.9	62.865	16.3123	2	0.98	ERS3477010
HICF0858	59	59	Staphylococcus aureus	90.7	Staphylococcus epidermidis	0.06	mecA_MRSA252	2007	99.95	37.1	42.0746	15.2972	6	0.88	ERS3477011
HICF0859	22	22	Staphylococcus aureus	89.55	n/a	0	mecA_MRSA252	2007	99.95	46.6	54.882	14.2283	1	0.97	ERS3477012
HICF0860	80	80	Staphylococcus aureus	87.08	Staphylococcus epidermidis	0.06	mecA_MRSA252	2007	100	46.7	49.9828	18.1381	9	0.9	ERS3477013
HICF0861	8	8	Staphylococcus aureus	89.07	n/a	0	mecA_MRSA252	2007	99.9	55.8	57.8775	20.3382	9	0.91	ERS3477014
HICF0862	22	22	Staphylococcus aureus	89.59	n/a	0	mecA_MRSA252	2007	99.95	46.4	65.0588	16.378	3	0.98	ERS3477015
HICF0863	22	22	Staphylococcus aureus	88.55	Staphylococcus epidermidis	0.01	mecA_MRSA252	2007	99.9	49.8	59.8753	16.1913	3	0.98	ERS3477016
HICF0864	22	22	Staphylococcus aureus	85.54	n/a	0	mecA_MRSA252	2007	100	50.6	62.1456	16.623	2	0.97	ERS3477017
HICF0865	1649	5	Staphylococcus aureus	89.96	Staphylococcus argenteus	0.01	mecA_MRSA252	2007	100	35.2	44.5091	15.9509	10	0.89	ERS3477018
HICF0866	22	22	Staphylococcus aureus	88.47	n/a	0	mecA_MRSA252	2007	99.95	45.9	58.7503	15.1933	1	0.97	ERS3477019
HICF0867	22	22	Staphylococcus aureus	85.73	n/a	0	mecA_MRSA252	2007	100	51.9	69.0292	17.7405	5	0.97	ERS3477020
HICF0868	22	22	Staphylococcus aureus	90.61	n/a	0	mecA_MRSA252	2007	99.95	56.3	69.9735	17.6056	1	0.96	ERS3477021
HICF0869	59	59	Staphylococcus aureus	86.93	Staphylococcus epidermidis	0.05	mecA_MRSA252	2007	99.95	26.8	30.0069	11.6848	4	0.84	ERS3477022
HICF0870	8	8	Staphylococcus aureus	89.29	n/a	0	mecA_MRSA252	2007	99.9	45.5	53.2522	18.6596	5	0.91	ERS3477023
HICF0871	1	1	Staphylococcus aureus	88.95	Enterococcus durans	0.02	mecA_MRSA252	2007	100	46.6	55.4102	19.7788	12	0.9	ERS3477024
HICF0872	22	22	Staphylococcus aureus	89.5	n/a	0	mecA_MRSA252	2007	99.95	48.8	60.0345	15.8225	2	0.98	ERS3477025
HICF0873	22	22	Staphylococcus aureus	87.92	Staphylococcus epidermidis	0.01	mecA_MRSA252	2007	100	44.3	60.0695	15.3321	3	0.96	ERS3477026
HICF0874	59	59	Staphylococcus aureus	85.55	Staphylococcus epidermidis	0.05	mecA_MRSA252	2007	99.95	77.9	87.8972	29.7869	14	0.91	ERS3477027
HICF0875	45	45	Staphylococcus aureus	87.32	Staphylococus argenteus	0.01	mecA_MRSA252	2007	99.9	42.8	46.3415	16.9163	4	0.89	ERS3477028
HICF0878	22	22	Staphylococcus aureus	89.19	n/a	0	mecA_MRSA252	2007	99.95	83.6	92.5189	21.0975	0	0.96	ERS3477029
HICF0879	22	22	Staphylococcus aureus	88.08	n/a	0	mecA_MRSA252	2007	100	51.2	59.6771	16.1011	1	0.96	ERS3477030
HICF0881	22	22	Staphylococcus aureus	86.51	Staphylococcus epidermidis	0.04	mecA_MRSA252	2007	100	48.5	55.9606	14.8899	2	0.97	ERS3477031
HICF0884	22	22	Staphylococcus aureus	87.02	Staphylococcus epidermidis	0.15	mecA_MRSA252	2007	99.95	43.7	50.3445	13.8663	2	0.97	ERS3477032
HICF0885	22	22	Staphylococcus aureus	90.14	Staphylococcus lugdunensis	0.06	mecA_MRSA252	2007	99.95	40.1	51.6724	14.1695	3	0.95	ERS3477033
HICF0886	22	22	Staphylococcus aureus	85.57	Staphylococcus epidermidis	0.22	mecA_MRSA252	2007	99.95	37	52.6823	13.6984	1	0.96	ERS3477034
HICF0887	338	59	Staphylococcus aureus	87.85	Staphylococcus epidermidis	0.02	mecA_MRSA252	2007	99.95	46.4	54.9938	19.562	11	0.89	ERS3477035
HICF0889	22	22	Staphylococcus aureus	85.23	Staphylococcus epidermidis	0.01	mecA_MRSA252	2007	100	34.8	38.0726	10.947	4	0.96	ERS3477036
HICF0890	59	59	Staphylococcus aureus	71.45	Staphylococcus epidermidis	1.89	mecA_MRSA252	2007	99.95	63.7	75.9268	26.2215	16	0.91	ERS3477037
HICF0891	22	22	Staphylococcus aureus	83.91	Staphylococcus epidermidis	3.11	mecA_MRSA252	2007	99.95	44	56.6948	14.6732	4	0.95	ERS3477038
HICF0892	5	5	Staphylococcus aureus	89.51	n/a	0	mecA_MRSA252	2007	100	60.5	59.9108	21.4365	8	0.9	ERS3477039
HICF0893	22	22	Staphylococcus aureus	87.79	Staphylococcus haemolyticus	0.27	mecA_MRSA252	2007	99.95	36	43.317	11.8611	2	0.96	ERS3477040
HICF0896	5	5	Staphylococcus aureus	90.43	n/a	0	mecA_MRSA252	2007	100	38.3	45.1023	15.7112	5	0.9	ERS3477041
HICF0897	22	22	Staphylococcus aureus	87.29	n/a	0	mecA_MRSA252	2007	99.95	33.3	38.4466	10.7101	6	0.96	ERS3477042
HICF0898	1535	15	Staphylococcus aureus	87.89	Staphylococcus haemolyticus	0.13	mecA_MRSA252	2007	99.95	41.5	47.8965	17.5485	10	0.89	ERS3477043
HICF0899	45	45	Staphylococcus aureus	89.64	Staphylococcus argenteus	0.01	mecA_MRSA252	2007	99.9	37.8	42.3891	16.0201	5	0.89	ERS3477044
HICF0902	45	45	Staphylococcus aureus	89.05	Staphylococcus argenteus	0.01	mecA_MRSA252	2007	99.9	31.8	37.352	13.7062	7	0.88	ERS3477045
HICF0903	149	5	Staphylococcus aureus	89.36	Staphylococcus simulans	0.15	mecA_MRSA252	2007	99.95	37.9	44.9637	15.5331	11	0.9	ERS3477046
HICF0904	36	30	Staphylococcus aureus	85.48	Staphylococcus epidermidis	0.02	mecA_MRSA252	2007	100	28.6	34.0025	12.4851	5	0.89	ERS3477047
HICF0905	22	22	Staphylococcus aureus	83.55	Staphylococcus lugdunensis	0.06	mecA_MRSA252	2007	99.95	27.9	32.2408	9.56727	3	0.91	ERS3477048
HICF0906	130	130	Staphylococcus aureus	88.78	Staphylococcus argenteus	0.07	mecC_LGA251	1998	100	32	36.1289	13.9227	4	0.87	ERS3477049
HICF0908	8	8	Staphylococcus aureus	90.49	Staphylococcus lugdunensis	0.02	mecA_MRSA252	2007	100	38.1	41.8308	15.076	6	0.89	ERS3477050
HICF0909	22	22	Staphylococcus aureus	90.55	n/a	0	mecA_MRSA252	2007	99.95	42.5	50.3553	13.8875	8	0.97	ERS3477051
HICF0910	425	425	Staphylococcus aureus	93.27	Staphylococcus condimenti	0.01	mecC_LGA251	1998	100	37.6	40.5817	14.9638	8	0.87	ERS3477052
HICF0912	22	22	Staphylococcus aureus	81.73	Staphylococcus haemolyticus	0.13	mecA_MRSA252	2007	100	30.8	39.5113	11.1087	1	0.96	ERS3477053
HICF0913	22	22	Staphylococcus aureus	89.53	n/a	0	mecA_MRSA252	2007	99.95	55.1	70.2569	18.2314	0	0.98	ERS3477054
HICF0915	22	22	Staphylococcus aureus	89.64	n/a	0	mecA_MRSA252	2007	100	43.9	52.2757	13.9666	8	0.96	ERS3477055
HICF0916	2625	5	Staphylococcus aureus	89.43	n/a	0	mecA_MRSA252	2007	100	40.3	50.9479	17.4804	11	0.9	ERS3477056
HICF0917	45	45	Staphylococcus aureus	84.91	Staphylococcus argenteus	0.17	mecA_MRSA252	2007	99.95	46.9	54.8878	20.1765	5	0.9	ERS3477057
HICF0919	430	45	Staphylococcus aureus	85.23	Staphylococcus haemolyticus	0.5	mecA_MRSA252	2007	99.95	51.5	60.4606	21.322	7	0.89	ERS3477058
HICF0920	22	22	Staphylococcus aureus	87.82	n/a	0	mecA_MRSA252	2007	100	42.8	51.5214	14.2178	4	0.97	ERS3477059
HICF0921	22	22	Staphylococcus aureus	86.64	Staphylococcus epidermidis	0.03	mecA_MRSA252	2007	100	50	58.7009	15.9867	2	0.97	ERS3477060
HICF0922	22	22	Staphylococcus aureus	84.68	n/a	0	mecA_MRSA252	2007	99.95	46.1	61.7827	15.6545	1	0.98	ERS3477061
HICF0923	22	22	Staphylococcus aureus	88.06	n/a	0	mecA_MRSA252	2007	99.95	37.6	45.4614	12.76	4	0.97	ERS3477062
HICF0924	22	22	Staphylococcus aureus	86.66	Staphylococcus argenteus	0.01	mecA_MRSA252	2007	100	40.4	49.7796	13.0983	3	0.96	ERS3477063
HICF0925	Novel	80	Staphylococcus aureus	86.21	Staphylococcus epidermidis	0.06	mecA_MRSA252	2007	100	46.4	51.8089	19.4207	11	0.9	ERS3477064
HICF0926	5	5	Staphylococcus aureus	90.34	n/a	0	mecA_MRSA252	2007	100	52.1	54.9584	19.1743	11	0.9	ERS3477065
HICF0927	5	5	Staphylococcus aureus	90.26	n/a	0	mecA_MRSA252	2007	100	47.5	51.7956	17.9935	7	0.9	ERS3477066
HICF0928	22	22	Staphylococcus aureus	86.67	Staphylococcus epidermidis	0.03	mecA_MRSA252	2007	100	49.3	58.4012	15.5946	3	0.97	ERS3477067
HICF0929	22	22	Staphylococcus aureus	86.4	Staphylococcus epidermidis	0.04	mecA_MRSA252	2007	100	47.7	59.285	15.7848	1	0.97	ERS3477068
HICF0930	72	72	Staphylococcus aureus	87.06	n/a	0	mecA_MRSA252	2007	100	50.6	55.4735	19.6046	4	0.91	ERS3477069
HICF0931	45	45	Staphylococcus aureus	88.73	Staphylococcus argenteus	0.01	mecA_MRSA252	2007	99.9	43.5	50.3097	17.7959	3	0.89	ERS3477070
HICF0932	45	45	Staphylococcus aureus	89.21	Staphylococcus haemolyticus	0.08	mecA_MRSA252	2007	99.9	46.6	55.3264	19.666	4	0.9	ERS3477071
HICF0935	6	5	Staphylococcus aureus	89.25	Staphylococcus argenteus	0.02	mecA_MRSA252	2007	100	45.5	50.8524	18.2494	7	0.9	ERS3477072
HICF0936	1	1	Staphylococcus aureus	88.66	Enterococcus durans	0.02	mecA_MRSA252	2007	100	31.8	37.1819	13.7084	6	0.89	ERS3477073
HICF0937	59	59	Staphylococcus aureus	89.14	Staphylococcus epidermidis	0.07	mecA_MRSA252	2007	99.95	36.2	41.3086	14.9056	6	0.89	ERS3477074
HICF0938	45	45	Staphylococcus aureus	86.93	Staphylococcus argenteus	0.01	mecA_MRSA252	2007	99.9	32.6	34.2446	12.9456	8	0.87	ERS3477075
HICF0939	Novel*	1	Staphylococcus aureus	88.86	Enterococcus durans	0.02	mecA_MRSA252	2007	100	36	42.793	15.263	6	0.9	ERS3477076
HICF0940	772	1	Staphylococcus aureus	88.05	n/a	0	mecA_MRSA252	2007	99.95	24.7	31.9156	11.652	11	0.86	ERS3477077
HICF0941	5	5	Staphylococcus aureus	88.8	Staphylococcus xylosus	0.02	mecA_MRSA252	2007	99.95	41.6	47.0141	17.358	10	0.91	ERS3477078
HICF0943	1457	5	Staphylococcus aureus	90.15	n/a	0	mecA_MRSA252	2007	100	29.5	34.7507	12.9569	7	0.88	ERS3477079
HICF0944	22	22	Staphylococcus aureus	88.8	n/a	0	mecA_MRSA252	2007	99.9	33	39.3276	11.3079	4	0.96	ERS3477080
HICF0945	5	5	Staphylococcus aureus	90.15	n/a	0	mecA_MRSA252	2007	100	39.2	43.2451	15.4966	9	0.9	ERS3477081
HICF0946	22	22	Staphylococcus aureus	89.16	n/a	0	mecA_MRSA252	2007	99.95	39.8	51.9911	13.8567	0	0.98	ERS3477090
HICF0947	30	30	Staphylococcus aureus	88.92	n/a	0	mecA_MRSA252	2007	100	30.8	32.2026	12.3006	7	0.85	ERS3477091
HICF0948	45	45	Staphylococcus aureus	87.38	Moraxella osloensis	0.16	mecA_MRSA252	2007	99.9	39.9	45.1406	17.0102	4	0.9	ERS3477092
HICF0949	130	130	Staphylococcus aureus	89.62	Staphylococcus argenteus	0.07	mecC_LGA251	1998	100	33.5	36.9497	14.3665	6	0.86	ERS3477093
HICF0950	22	22	Staphylococcus aureus	89.54	n/a	0	mecA_MRSA252	2007	99.95	34.1	39.2827	11.2977	1	0.96	ERS3477082
HICF0951	22	22	Staphylococcus aureus	86.59	Jeogalibaca sp.	0.02	mecA_MRSA252	2007	99.95	87.9	99.9403	24.4226	1	0.98	ERS3477083
HICF0952	22	22	Staphylococcus aureus	86.78	n/a	0	mecA_MRSA252	2007	100	34	38.9604	11.2901	2	0.96	ERS3477084
HICF0953	22	22	Staphylococcus aureus	86.21	Staphylococcus epidermidis	0.17	mecA_MRSA252	2007	99.95	79.1	90.534	24.5715	0	0.98	ERS3477085
HICF0954	1	1	Staphylococcus aureus	88.26	n/a	0	mecA_MRSA252	2007	100	35.8	40.5005	15.6142	8	0.9	ERS3477086
HICF0955	Novel	1	Staphylococcus aureus	89.11	n/a	0	mecA_MRSA252	2007	100	36.4	42.7529	16.119	10	0.89	ERS3477087
HICF0956	22	22	Staphylococcus aureus	85.5	Staphylococcus epidermidis	0.04	mecA_MRSA252	2007	100	34.5	43.05	12.5635	2	0.97	ERS3477088
HICF0957	Novel*	5	Staphylococcus aureus	90.18	n/a	0	mecA_MRSA252	2007	100	41.6	44.9191	16.4413	5	0.9	ERS3477089
 Two matches to mecA were detected in this isolate, with different lengths,percentage IDs and depth of coverage
